# Supplementary material for: A revision of Meladema diving beetles (Coleoptera, Dytiscidae), with the description of a new species from the central Mediterranean based on molecules and morphology
Source: Zookeys. 2017 Sep 25;(702):45–112. doi: 10.3897/zookeys.702.14787 (PMC5673946; doi:10.3897/zookeys.702.14787)
Supplement: XML Treatment for Meladema [file zookeys.702.14787-treatment1.xml]

<!DOCTYPE tp:taxon-treatment
  PUBLIC "-//TaxonX//DTD Taxonomic Treatment Publishing DTD v0 20100105//EN" "tax-treatment-NSO.dtd">
<tp:taxon-treatment xmlns:tp="http://www.plazi.org/taxpub"><tp:treatment-meta><kwd-group><label>Taxon classification</label><kwd><named-content xmlns:xlink="http://www.w3.org/1999/xlink" content-type="kingdom">Animalia</named-content></kwd><kwd><named-content xmlns:xlink="http://www.w3.org/1999/xlink" content-type="order">Coleoptera</named-content></kwd><kwd><named-content xmlns:xlink="http://www.w3.org/1999/xlink" content-type="family">Dytiscidae</named-content></kwd></kwd-group><mixed-citation publication-type="journal"><person-group><name><surname>Bilton</surname><given-names>David T.</given-names></name><name><surname>Ribera</surname><given-names>Ignacio</given-names></name></person-group><article-title>A revision of <italic><tp:taxon-name><tp:taxon-name-part taxon-name-part-type="genus" reg="Meladema">Meladema</tp:taxon-name-part></tp:taxon-name></italic> diving beetles (<tp:taxon-name><tp:taxon-name-part taxon-name-part-type="order">Coleoptera</tp:taxon-name-part></tp:taxon-name>, <tp:taxon-name><tp:taxon-name-part taxon-name-part-type="family">Dytiscidae</tp:taxon-name-part></tp:taxon-name>), with the description of a new species from the central Mediterranean based on molecules and morphology</article-title><source>Zookeys</source><day>25</day><month>9</month><year>2017</year><volume>2017</volume><issue>702</issue><fpage>45</fpage><lpage>112</lpage><pub-id pub-id-type="doi">10.3897/zookeys.702.14787</pub-id></mixed-citation></tp:treatment-meta><tp:nomenclature><tp:taxon-name>
            <tp:taxon-name-part taxon-name-part-type="genus" reg="Meladema">Meladema</tp:taxon-name-part>
          </tp:taxon-name><tp:taxon-authority>Laporte, 1835</tp:taxon-authority><tp:nomenclature-citation-list><tp:nomenclature-citation><tp:taxon-name>
                <tp:taxon-name-part taxon-name-part-type="genus" reg="Meladema">Meladema</tp:taxon-name-part>
              </tp:taxon-name><comment>Laporte, 1835:98, gender feminine; type species: <tp:taxon-name><tp:taxon-name-part taxon-name-part-type="genus" reg="Meladema">Meladema</tp:taxon-name-part> <tp:taxon-name-part taxon-name-part-type="species" reg="coriacea">coriacea</tp:taxon-name-part></tp:taxon-name> Laporte, 1835:98, by monotypy; conserved in <abbrev xmlns:xlink="http://www.w3.org/1999/xlink" xlink:title="International Commission on Zoological Nomenclature" id="ABBRID0E62AI" xlink:type="simple">ICZN</abbrev> Opinion 1725 (<xref ref-type="bibr" rid="B40">ICZN 1993</xref>). <tp:taxon-name><tp:taxon-name-part taxon-name-part-type="genus" reg="Scutopterus">Scutopterus</tp:taxon-name-part></tp:taxon-name> Dejean, 1833:54, unavailable name, rejected in Opinion 1725 (<xref ref-type="bibr" rid="B40">ICZN 1993</xref>).</comment></tp:nomenclature-citation></tp:nomenclature-citation-list></tp:nomenclature><tp:treatment-sec sec-type="diagnosis" id="SECID0ER3AI"><title>Diagnosis.</title><p>Adults can be recognised within the <tp:taxon-name><tp:taxon-name-part taxon-name-part-type="subfamily">Colymbetinae</tp:taxon-name-part></tp:taxon-name> on the following combination of characters: pronotal beading absent; protibiae only weakly emarginate basoventrally; prosternal process medially rounded; anterior margin of metaventrite deeply incised for reception of prosternal process; metatarsomeres I-IV distinctly sinuate apically, with apicolateral lobes and metatarsal claws subequal in length, outer approximately two-thirds length of inner (<xref ref-type="bibr" rid="B51">Miller and Bergsten 2016</xref>). The sculpture of the elytra referred to by <xref ref-type="bibr" rid="B51">Miller and Bergsten (2016)</xref> is not a constant generic character of <italic><tp:taxon-name><tp:taxon-name-part taxon-name-part-type="genus" reg="Meladema">Meladema</tp:taxon-name-part></tp:taxon-name></italic> (see below). Larvae of two species (<italic><tp:taxon-name><tp:taxon-name-part taxon-name-part-type="genus" reg="Meladema">M.</tp:taxon-name-part> <tp:taxon-name-part taxon-name-part-type="species" reg="coriacea">coriacea</tp:taxon-name-part></tp:taxon-name></italic> and <italic><tp:taxon-name><tp:taxon-name-part taxon-name-part-type="genus" reg="Meladema">M.</tp:taxon-name-part> <tp:taxon-name-part taxon-name-part-type="species" reg="lanio">lanio</tp:taxon-name-part></tp:taxon-name></italic>) have been described to date (<xref ref-type="bibr" rid="B8">Bertrand 1928</xref>, <xref ref-type="bibr" rid="B9">1932a</xref>, <xref ref-type="bibr" rid="B10">1932b</xref>, <xref ref-type="bibr" rid="B26">Falkenström 1938</xref>, <xref ref-type="bibr" rid="B58">Nilsson and Hilsenhoff 1991</xref>, <xref ref-type="bibr" rid="B1">Alarie and Hughes 2006</xref>). First instar larvae of <italic><tp:taxon-name><tp:taxon-name-part taxon-name-part-type="genus" reg="Meladema">Meladema</tp:taxon-name-part></tp:taxon-name></italic> can be distinguished from most other genera of <tp:taxon-name><tp:taxon-name-part taxon-name-part-type="subfamily">Colymbetinae</tp:taxon-name-part></tp:taxon-name> on: Additional setae present on dorsal margin of femur; short, spine-like mesofemoral seta FE5; additional setae on both ventral and dorsal margins of tibiae and relatively large size (<xref ref-type="bibr" rid="B1">Alarie and Hughes 2006</xref>). They can be separated from <italic><tp:taxon-name><tp:taxon-name-part taxon-name-part-type="genus" reg="Bunites">Bunites</tp:taxon-name-part></tp:taxon-name></italic> Spangler, 1972 on details of the setation of the coxae and abdominal segment 8 (<xref ref-type="bibr" rid="B48">Michat 2005</xref>). Third instar larvae are characterized by: relatively large size (head length &gt; 4.40 mm cf. &lt; 3.50 mm in other described <tp:taxon-name><tp:taxon-name-part taxon-name-part-type="subfamily">Colymbetinae</tp:taxon-name-part></tp:taxon-name>); urogomphus more elongate (&gt; 1.7× dorsal length of last abdominal segment cf. &lt; 1.5×); large number of secondary setae on legs and the presence of predominantly short and spine-like setae on outer and elongate setae with hair-like secondary setae along inner margin of urogomphus (see <xref ref-type="bibr" rid="B1">Alarie and Hughes 2006</xref>).</p></tp:treatment-sec><tp:treatment-sec sec-type="description" id="SECID0E46AI"><title>Description.</title><p>Compound eyes large, rounded, laterally somewhat protruding (Figure <xref ref-type="fig" rid="F3">3</xref>); anterior margin distinctly emarginate. Antennae long, slender, all segments elongate; segment 2 least so, 2.5× longer than broad; all other segments &gt; 3× longer than broad; all segments broadening distally. Antennal insertions invisible dorsally, adjacent to anterior margins of compound eyes, below lateral margins of frons. Anterior margin of clypeus arcuate; anterior angles obtuse, weakly rounded. Clypeus with strongly trans<!--PageBreak-->verse anterolateral foveae, each occupying approximately 0.25× length of anterior margin. Foveae shallow posteriorly, deep and abrupt anteriorly; furnished with stiff whitish or golden-yellow setae. Anterior margin of labrum with broad, semicircular emargination; central 0.4 furnished with stiff, close-set setae. Labium transverse, broadest anteriorly; anterior margin with brush of fine, close, elongate setae; lateral setae approximately 2× length of those at centre. Labial palpomeres elongate, particularly palpomere 2. Palpomere 3 with raised medial and apical tubercles ventrally, furnished with stout setae. Palpomere 3 expanded to apex, curved, convex ventrally and concave dorsally. Maxillary palpomere 1 slightly elongate; palpomeres 2–4 increasingly so. Palpomere 4 swollen, inner face almost straight, outer strongly curved; with setae on internal and ventral faces towards apex. Mentum setose anterolaterally; excavated in centre, with longitudinal ridges laterally. Pronotum strongly transverse, somewhat thickened laterally; without distinct lateral bead (Figure <xref ref-type="fig" rid="F3">3</xref>). Anterior angles acute, furnished with bunch of stiff, golden setae; posterior angles obtusely rounded. Anterior margin broadly arcuate around centre; posterior margin sinuate laterally or almost straight (Figure <xref ref-type="fig" rid="F3">3</xref>). Elytra elongate, broadest close to or behind middle (Figures <xref ref-type="fig" rid="F3">3</xref>, <xref ref-type="fig" rid="F4">4</xref>), with strong lateral bead; apices conjointly rounded. Each elytron with three rows of serial punctures (Figure <xref ref-type="fig" rid="F3">3</xref>). Each puncture of rows bearing 1–5 stout, recumbent to erect setae (e.g. Figures <xref ref-type="fig" rid="F3">3</xref>, <xref ref-type="fig" rid="F9">9</xref>, <xref ref-type="fig" rid="F10">10</xref>). Elytra of at least some individuals of all species with transverse, crescentic striolae (e.g. Figures <xref ref-type="fig" rid="F5">5</xref>, <xref ref-type="fig" rid="F6">6</xref>, <xref ref-type="fig" rid="F25">25</xref>, <xref ref-type="fig" rid="F26">26</xref>). Prosternum arched to tectiform; prosternal process lanceolate, bordered laterally, apex acuminately rounded. Metaventrite projecting anteriorly between mesocoxae; projection with elongate median groove to receive prosternal process; groove with marked central ridge, widening anteriorly. Discrimen and metacoxal suture strong, deep. Metacoxal lines strongly marked; metacoxal processes broadly rounded. Abdominal pleurite 2 without transverse ridges. Abdominal ventrites 2–6 with semicircular foveae laterally. Abdominal ventrite 6 with curved lateral wrinkles (Figures <xref ref-type="fig" rid="F11">11</xref>, <xref ref-type="fig" rid="F15">15</xref>).</p><fig id="F3" position="float" orientation="portrait"><label>Figure 3.</label><caption><p>Dorsal habitus of <italic><tp:taxon-name><tp:taxon-name-part taxon-name-part-type="genus" reg="Meladema">Meladema</tp:taxon-name-part></tp:taxon-name></italic> species males. <bold>A</bold> <italic><tp:taxon-name><tp:taxon-name-part taxon-name-part-type="genus" reg="Meladema">M.</tp:taxon-name-part> <tp:taxon-name-part taxon-name-part-type="species" reg="coriacea">coriacea</tp:taxon-name-part></tp:taxon-name></italic>, Spain, Cáceres, nr. Plasencia <bold>B</bold> <italic><tp:taxon-name><tp:taxon-name-part taxon-name-part-type="genus" reg="Meladema">M.</tp:taxon-name-part> <tp:taxon-name-part taxon-name-part-type="species" reg="lepidoptera">lepidoptera</tp:taxon-name-part></tp:taxon-name></italic> sp. n., Corsica, Francardo <bold>C</bold> <italic><tp:taxon-name><tp:taxon-name-part taxon-name-part-type="genus" reg="Meladema">M.</tp:taxon-name-part> <tp:taxon-name-part taxon-name-part-type="species" reg="imbricata">imbricata</tp:taxon-name-part></tp:taxon-name></italic>, La Gomera, El Cedro <bold>D</bold> <italic><tp:taxon-name><tp:taxon-name-part taxon-name-part-type="genus" reg="Meladema">M.</tp:taxon-name-part> <tp:taxon-name-part taxon-name-part-type="species" reg="lanio">lanio</tp:taxon-name-part></tp:taxon-name></italic>, Madeira, Rabacal. Scale bar = 5 mm.</p></caption><graphic xmlns:xlink="http://www.w3.org/1999/xlink" xlink:href="zookeys-702-045-g003.jpg" position="float" orientation="portrait" xlink:type="simple" id="oo_157699.jpg"/></fig><fig id="F4" position="float" orientation="portrait"><label>Figure 4.</label><caption><p>
                <italic><tp:taxon-name><tp:taxon-name-part taxon-name-part-type="genus" reg="Meladema">Meladema</tp:taxon-name-part></tp:taxon-name></italic> species males, colour pattern of isolated elytra (DNA voucher codes, where applicable). <bold>A</bold> <italic><tp:taxon-name><tp:taxon-name-part taxon-name-part-type="genus" reg="Meladema">M.</tp:taxon-name-part> <tp:taxon-name-part taxon-name-part-type="species" reg="coriacea">coriacea</tp:taxon-name-part></tp:taxon-name></italic>, Spain, Murcia, Fte. Caputa <bold>B</bold> <italic><tp:taxon-name><tp:taxon-name-part taxon-name-part-type="genus" reg="Meladema">M.</tp:taxon-name-part> <tp:taxon-name-part taxon-name-part-type="species" reg="lepidoptera">lepidoptera</tp:taxon-name-part></tp:taxon-name></italic> sp. n., Corsica, Cap Corse (NHM-IRM12F) <bold>C</bold> <italic><tp:taxon-name><tp:taxon-name-part taxon-name-part-type="genus" reg="Meladema">M.</tp:taxon-name-part> <tp:taxon-name-part taxon-name-part-type="species" reg="imbricata">imbricata</tp:taxon-name-part></tp:taxon-name></italic>, La Gomera, El Cedro (NHM-IRM3A) <bold>D</bold> <italic><tp:taxon-name><tp:taxon-name-part taxon-name-part-type="genus" reg="Meladema">M.</tp:taxon-name-part> <tp:taxon-name-part taxon-name-part-type="species" reg="lanio">lanio</tp:taxon-name-part></tp:taxon-name></italic>, Madeira, Ribeira dos Cedros (NHM-IRM8A). Scale bar = 5 mm.</p></caption><graphic xmlns:xlink="http://www.w3.org/1999/xlink" xlink:href="zookeys-702-045-g004.jpg" position="float" orientation="portrait" xlink:type="simple" id="oo_157700.jpg"/></fig><p>
            <italic>Male</italic>. Foretarsi (Figure <xref ref-type="fig" rid="F12">12</xref>) with segments 1–3 strongly expanded and transverse, bearing four distinct rows of large articulo-setae ventrally; two on segment 1, one each on segments 2–3. Articulo-setal field bordered by dense, stiff, elongate, curved, hooked, golden setae. Segment 4 transverse; approximately 0.6–0.8 width of segment 3; with fields of stout, elongate setae of varying size laterally, inner setae curved anteriorly. Segment 5 elongate, with stout, elongate spines of varying size ventrally, close to lateral margins; basal spines curved interiorly. Foretarsal claws (Figures <xref ref-type="fig" rid="F12">12</xref>, <xref ref-type="fig" rid="F13">13</xref>) elongate, subequal, curved. Mesotarsi (Figure <xref ref-type="fig" rid="F12">12</xref>) with segments 1–3 expanded, transverse, bearing four distinct rows of large articulo-setae ventrally; two on segment 1, one each on segments 2–3. Articulo-setal field bordered by dense, stiff, elongate, curved, hooked, golden setae. Segment 4 elongate, with two rows of short, stout, stiff curved spines. Segment 5 strongly elongate, with two rows of stout spines ventrally, close to lateral margins. Mesotarsal claws elongate, subequal, curved. Abdominal ventrite 6 with weakly emarginated apex (Figure <xref ref-type="fig" rid="F11">11</xref>). Median lobe of aedeagus (Figure <xref ref-type="fig" rid="F14">14</xref>) elongate, strongly curved dorsally, with narrowly acuminate apex; lateral margins with transverse wrinkles in basal half; sinuate laterally towards apex in ventral view. Parameres (Figure <xref ref-type="fig" rid="F14">14</xref>) elongate, with dense setal fringe along internal margin, continued around apex, with scattered setae along external margin.</p><!--PageBreak--><p>
            <italic>Female</italic>. Fore and mesotarsi simple, with ambulatory spines and setae only. Abdominal ventrite 6 (Figure <xref ref-type="fig" rid="F15">15</xref>) with bluntly pointed apex. Reproductive tract (Figure <xref ref-type="fig" rid="F16">16</xref>) with large, sclerotised bursa, with transverse corrugations and an elongate bursal gland; gland reddish in fresh material. Spermatheca elongate, fertilization and spermathecal ducts closely aligned, both relatively short. Gonocoxae (Figure <xref ref-type="fig" rid="F16">16</xref>) stout, elongate, with dense setation over entire surface and distinct apical penicil of setae. Laterotergites (Figure <xref ref-type="fig" rid="F16">16</xref>) elongate, with medial articulation. Gonocoxosternites (Figure <xref ref-type="fig" rid="F16">16</xref>) with bluntly pointed, setose apices. Female tract and genital structures do not appear to differ significantly between species and are not discussed further.</p></tp:treatment-sec><tp:treatment-sec sec-type="remarks" id="SECID0EKIBI"><title>Remarks.</title><p>Both molecular and morphological data suggest a close relationship between <italic><tp:taxon-name><tp:taxon-name-part taxon-name-part-type="genus" reg="Meladema">Meladema</tp:taxon-name-part></tp:taxon-name></italic> and the Nearctic <italic><tp:taxon-name><tp:taxon-name-part taxon-name-part-type="genus" reg="Hoperius">Hoperius</tp:taxon-name-part></tp:taxon-name></italic> Fall, 1927 and <italic><tp:taxon-name><tp:taxon-name-part taxon-name-part-type="genus" reg="Neoscutopterus">Neoscutopterus</tp:taxon-name-part></tp:taxon-name></italic> J. Balfour-Browne, 1943 (<xref ref-type="bibr" rid="B54">Morinière et al. 2015</xref>, <xref ref-type="bibr" rid="B55">2016</xref>, <xref ref-type="bibr" rid="B50">Miller and Bergsten 2014</xref>). Female genital tract anatomy, here described for the first time, is similar to that described and figured for <italic><tp:taxon-name><tp:taxon-name-part taxon-name-part-type="genus" reg="Neoscutopterus">Neoscutopterus</tp:taxon-name-part></tp:taxon-name></italic> (<xref ref-type="bibr" rid="B49">Miller 2001</xref>).</p></tp:treatment-sec><tp:treatment-sec><!--Section generated to contain objects referenced in tp:taxon-treatment.--><fig id="F9" position="float" orientation="portrait"><label>Figure 9.</label><caption><p>
                <italic><tp:taxon-name><tp:taxon-name-part taxon-name-part-type="genus" reg="Meladema">Meladema</tp:taxon-name-part> <tp:taxon-name-part taxon-name-part-type="species" reg="coriacea">coriacea</tp:taxon-name-part></tp:taxon-name></italic> female elytral sculpture; shoulder and middle left and right, respectively (DNA voucher codes). <bold>A</bold> neotype, France, Var, La-Londe-les-Maures (NHM-IRM11C) <bold>B</bold> Spain, Córdoba, Baena (NHM-IRM14B) <bold>C</bold> Morocco, Tazzeka (NHM-IRM1A) <bold>D</bold> Algeria, Oued Bagrat (<named-content xmlns:xlink="http://www.w3.org/1999/xlink" content-type="dwc:institutional_code" xlink:type="simple">MNCN</named-content>-HI4). Scale bar = 0.5 mm.</p></caption><graphic xmlns:xlink="http://www.w3.org/1999/xlink" xlink:href="zookeys-702-045-g009.jpg" position="float" orientation="portrait" xlink:type="simple" id="oo_157705.jpg"/></fig><fig id="F10" position="float" orientation="portrait"><label>Figure 10.</label><caption><p>
                <italic><tp:taxon-name><tp:taxon-name-part taxon-name-part-type="genus" reg="Meladema">Meladema</tp:taxon-name-part> <tp:taxon-name-part taxon-name-part-type="species" reg="coriacea">coriacea</tp:taxon-name-part></tp:taxon-name></italic> elytral sculpture; shoulder and middle left and right, respectively (DNA voucher codes). <bold>A</bold> Female, Turkey, Izmir (<named-content xmlns:xlink="http://www.w3.org/1999/xlink" content-type="dwc:institutional_code" xlink:type="simple">IBE</named-content>-DV294) <bold>B</bold> male, Spain, Córdoba, Baena (NHM-IRM14A) <bold>C</bold> male, Morocco, Oued Massa (NHM-IRM2A) <bold>D</bold> male, Algeria, Aïn Damous (<named-content xmlns:xlink="http://www.w3.org/1999/xlink" content-type="dwc:institutional_code" xlink:type="simple">MNCN</named-content>-HI6). Scale bar = 0.5 mm.</p></caption><graphic xmlns:xlink="http://www.w3.org/1999/xlink" xlink:href="zookeys-702-045-g010.jpg" position="float" orientation="portrait" xlink:type="simple" id="oo_157706.jpg"/></fig><fig id="F5" position="float" orientation="portrait"><label>Figure 5.</label><caption><p>
                <italic><tp:taxon-name><tp:taxon-name-part taxon-name-part-type="genus" reg="Meladema">Meladema</tp:taxon-name-part></tp:taxon-name></italic> species males, elytral shoulder sculpture SEMs (DNA voucher codes, where applicable). <bold>A</bold> <italic>M. coricaea</italic>, Spain, Murcia, Fte. Caputa <bold>B</bold> <italic><tp:taxon-name><tp:taxon-name-part taxon-name-part-type="genus" reg="Meladema">M.</tp:taxon-name-part> <tp:taxon-name-part taxon-name-part-type="species" reg="lepidoptera">lepidoptera</tp:taxon-name-part></tp:taxon-name></italic> sp. n., Corsica, Cap Corse (NHM-IRM12F) <bold>C</bold> <italic><tp:taxon-name><tp:taxon-name-part taxon-name-part-type="genus" reg="Meladema">M.</tp:taxon-name-part> <tp:taxon-name-part taxon-name-part-type="species" reg="imbricata">imbricata</tp:taxon-name-part></tp:taxon-name></italic>, La Gomera, El Cedro (NHM-IRM3A) <bold>D</bold> <italic><tp:taxon-name><tp:taxon-name-part taxon-name-part-type="genus" reg="Meladema">M.</tp:taxon-name-part> <tp:taxon-name-part taxon-name-part-type="species" reg="lanio">lanio</tp:taxon-name-part></tp:taxon-name></italic>, Madeira, Ribeira dos Cedros (NHM-IRM8A).</p></caption><graphic xmlns:xlink="http://www.w3.org/1999/xlink" xlink:href="zookeys-702-045-g005.jpg" position="float" orientation="portrait" xlink:type="simple" id="oo_157701.jpg"/></fig><fig id="F6" position="float" orientation="portrait"><label>Figure 6.</label><caption><p>Details of elytral shoulder sculpture SEMs (DNA voucher codes where applicable). <bold>A</bold> <italic><tp:taxon-name><tp:taxon-name-part taxon-name-part-type="genus" reg="Meladema">M.</tp:taxon-name-part> <tp:taxon-name-part taxon-name-part-type="species" reg="coriacea">coriacea</tp:taxon-name-part></tp:taxon-name></italic>, Spain, Murcia, Fte. Caputa <bold>B</bold> <italic><tp:taxon-name><tp:taxon-name-part taxon-name-part-type="genus" reg="Meladema">M.</tp:taxon-name-part> <tp:taxon-name-part taxon-name-part-type="species" reg="lepidoptera">lepidoptera</tp:taxon-name-part></tp:taxon-name></italic> sp. n., Corsica, Cap Corse (NHM-IRM12F).</p></caption><graphic xmlns:xlink="http://www.w3.org/1999/xlink" xlink:href="zookeys-702-045-g006.jpg" position="float" orientation="portrait" xlink:type="simple" id="oo_157702.jpg"/></fig><fig id="F25" position="float" orientation="portrait"><label>Figure 25.</label><caption><p>
                <italic><tp:taxon-name><tp:taxon-name-part taxon-name-part-type="genus" reg="Meladema">Meladema</tp:taxon-name-part></tp:taxon-name></italic> species, Canary Islands, elytral shoulder sculpture SEMs <bold>A–E</bold> males <bold>F</bold> female (DNA voucher codes where applicable). <bold>A–B</bold> <italic><tp:taxon-name><tp:taxon-name-part taxon-name-part-type="genus" reg="Meladema">M.</tp:taxon-name-part> <tp:taxon-name-part taxon-name-part-type="species" reg="coriacea">coriacea</tp:taxon-name-part></tp:taxon-name></italic> x <italic><tp:taxon-name><tp:taxon-name-part taxon-name-part-type="species" reg="imbricata">imbricata</tp:taxon-name-part></tp:taxon-name></italic> hybrid, Tenerife, Bco. del Río 600 m (NHM-IRM16A) <bold>C</bold> <italic><tp:taxon-name><tp:taxon-name-part taxon-name-part-type="genus" reg="Meladema">M.</tp:taxon-name-part> <tp:taxon-name-part taxon-name-part-type="species" reg="coriacea">coriacea</tp:taxon-name-part></tp:taxon-name></italic>, Tenerife, Bco. de Masca (NHM-IRM19A) <bold>D</bold> <italic><tp:taxon-name><tp:taxon-name-part taxon-name-part-type="genus" reg="Meladema">M.</tp:taxon-name-part> <tp:taxon-name-part taxon-name-part-type="species" reg="imbricata">imbricata</tp:taxon-name-part></tp:taxon-name></italic>, La Gomera, El Cedro (NHM-IRM3A) <bold>E</bold> <italic><tp:taxon-name><tp:taxon-name-part taxon-name-part-type="genus" reg="Meladema">M.</tp:taxon-name-part> <tp:taxon-name-part taxon-name-part-type="species" reg="imbricata">imbricata</tp:taxon-name-part></tp:taxon-name></italic> x <italic><tp:taxon-name><tp:taxon-name-part taxon-name-part-type="species" reg="coriacea">coriacea</tp:taxon-name-part></tp:taxon-name></italic> hybrid, Tenerife, Bco. del Río 1,600 m (NHM-IRM5B) <bold>F</bold> <italic><tp:taxon-name><tp:taxon-name-part taxon-name-part-type="genus" reg="Meladema">M.</tp:taxon-name-part> <tp:taxon-name-part taxon-name-part-type="species" reg="imbricata">imbricata</tp:taxon-name-part></tp:taxon-name></italic>, La Palma, Bco. Hoyo Verde.</p></caption><graphic xmlns:xlink="http://www.w3.org/1999/xlink" xlink:href="zookeys-702-045-g025.jpg" position="float" orientation="portrait" xlink:type="simple" id="oo_157721.jpg"/></fig><fig id="F26" position="float" orientation="portrait"><label>Figure 26.</label><caption><p>
              <italic><tp:taxon-name><tp:taxon-name-part taxon-name-part-type="genus" reg="Meladema">Meladema</tp:taxon-name-part> <tp:taxon-name-part taxon-name-part-type="species" reg="lanio">lanio</tp:taxon-name-part></tp:taxon-name></italic>, Madeira, Ribeira da St. Luzia, female elytral sculpture; shoulder and middle left and right, respectively. <bold>A</bold> specimen without and <bold>B</bold> specimen with crescentic striolae. Scale bar = 0.5 mm.</p></caption><graphic xmlns:xlink="http://www.w3.org/1999/xlink" xlink:href="zookeys-702-045-g026.jpg" position="float" orientation="portrait" xlink:type="simple" id="oo_157722.jpg"/></fig><fig id="F11" position="float" orientation="portrait"><label>Figure 11.</label><caption><p>
                <italic><tp:taxon-name><tp:taxon-name-part taxon-name-part-type="genus" reg="Meladema">Meladema</tp:taxon-name-part></tp:taxon-name></italic> species males, abdominal ventrite 6 (DNA voucher codes where applicable). <bold>A</bold> <italic>M. coricaea</italic>, Spain, Murcia, Fte. Caputa <bold>B</bold> <italic><tp:taxon-name><tp:taxon-name-part taxon-name-part-type="genus" reg="Meladema">M.</tp:taxon-name-part> <tp:taxon-name-part taxon-name-part-type="species" reg="lepidoptera">lepidoptera</tp:taxon-name-part></tp:taxon-name></italic> sp. n., Corsica, Cap Corse (NHM-IRM12F) <bold>C</bold> <italic><tp:taxon-name><tp:taxon-name-part taxon-name-part-type="genus" reg="Meladema">M.</tp:taxon-name-part> <tp:taxon-name-part taxon-name-part-type="species" reg="imbricata">imbricata</tp:taxon-name-part></tp:taxon-name></italic>, La Gomera, El Cedro (NHM-IRM3A) <bold>D</bold> <italic><tp:taxon-name><tp:taxon-name-part taxon-name-part-type="genus" reg="Meladema">M.</tp:taxon-name-part> <tp:taxon-name-part taxon-name-part-type="species" reg="lanio">lanio</tp:taxon-name-part></tp:taxon-name></italic>, Madeira, Ribeira dos Cedros (NHM-IRM8A). Scale bar = 1 mm.</p></caption><graphic xmlns:xlink="http://www.w3.org/1999/xlink" xlink:href="zookeys-702-045-g011.jpg" position="float" orientation="portrait" xlink:type="simple" id="oo_157707.jpg"/></fig><fig id="F15" position="float" orientation="portrait"><label>Figure 15.</label><caption><p>
                <italic><tp:taxon-name><tp:taxon-name-part taxon-name-part-type="genus" reg="Meladema">Meladema</tp:taxon-name-part></tp:taxon-name></italic> species females, abdominal ventrite 6 (DNA voucher codes where applicable). <bold>A</bold> <italic>M. coricaea</italic>, Spain, Murcia, Fte. Caputa <bold>B</bold> <italic><tp:taxon-name><tp:taxon-name-part taxon-name-part-type="genus" reg="Meladema">M.</tp:taxon-name-part> <tp:taxon-name-part taxon-name-part-type="species" reg="lepidoptera">lepidoptera</tp:taxon-name-part></tp:taxon-name></italic> sp. n., Corsica, Cap Corse (NHM-IRM12C) <bold>C</bold> <italic><tp:taxon-name><tp:taxon-name-part taxon-name-part-type="genus" reg="Meladema">M.</tp:taxon-name-part> <tp:taxon-name-part taxon-name-part-type="species" reg="imbricata">imbricata</tp:taxon-name-part></tp:taxon-name></italic>, La Palma, Bco. Hoyo Verde <bold>D</bold> <italic><tp:taxon-name><tp:taxon-name-part taxon-name-part-type="genus" reg="Meladema">M.</tp:taxon-name-part> <tp:taxon-name-part taxon-name-part-type="species" reg="lanio">lanio</tp:taxon-name-part></tp:taxon-name></italic>, Madeira, Ribeira dos Cedros (NHM-IRM9A). Scale bar = 1 mm.</p></caption><graphic xmlns:xlink="http://www.w3.org/1999/xlink" xlink:href="zookeys-702-045-g015.jpg" position="float" orientation="portrait" xlink:type="simple" id="oo_157711.jpg"/></fig><fig id="F12" position="float" orientation="portrait"><label>Figure 12.</label><caption><p>
                <italic><tp:taxon-name><tp:taxon-name-part taxon-name-part-type="genus" reg="Meladema">Meladema</tp:taxon-name-part></tp:taxon-name></italic> species males, fore (<bold>A–D</bold>) and mesotarsi (<bold>E–H</bold>), ventral view (DNA voucher codes where applicable). <bold>A, E</bold> <italic><tp:taxon-name><tp:taxon-name-part taxon-name-part-type="genus" reg="Meladema">M.</tp:taxon-name-part> <tp:taxon-name-part taxon-name-part-type="species" reg="coriacea">coriacea</tp:taxon-name-part></tp:taxon-name></italic> Spain, Cáceres, nr. Plasencia <bold>B, F</bold> <italic><tp:taxon-name><tp:taxon-name-part taxon-name-part-type="genus" reg="Meladema">M.</tp:taxon-name-part> <tp:taxon-name-part taxon-name-part-type="species" reg="lepidoptera">lepidoptera</tp:taxon-name-part></tp:taxon-name></italic> sp. n. holotype, Corsica, Cap Corse (NHM-IRM12E) <bold>C, G</bold> <italic><tp:taxon-name><tp:taxon-name-part taxon-name-part-type="genus" reg="Meladema">M.</tp:taxon-name-part> <tp:taxon-name-part taxon-name-part-type="species" reg="imbricata">imbricata</tp:taxon-name-part></tp:taxon-name></italic>, La Gomera, El Cedro (NMH-IRM3A) <bold>D, H</bold> <italic><tp:taxon-name><tp:taxon-name-part taxon-name-part-type="genus" reg="Meladema">M.</tp:taxon-name-part> <tp:taxon-name-part taxon-name-part-type="species" reg="lanio">lanio</tp:taxon-name-part></tp:taxon-name></italic>, Madeira, Rabacal. Scale bar = 1 mm.</p></caption><graphic xmlns:xlink="http://www.w3.org/1999/xlink" xlink:href="zookeys-702-045-g012.jpg" position="float" orientation="portrait" xlink:type="simple" id="oo_157708.jpg"/></fig><fig id="F13" position="float" orientation="portrait"><label>Figure 13.</label><caption><p>
                <italic><tp:taxon-name><tp:taxon-name-part taxon-name-part-type="genus" reg="Meladema">Meladema</tp:taxon-name-part></tp:taxon-name></italic> species males, fore tarsal claws, lateral view (DNA voucher codes where applicable). <bold>A</bold> <italic><tp:taxon-name><tp:taxon-name-part taxon-name-part-type="genus" reg="Meladema">M.</tp:taxon-name-part> <tp:taxon-name-part taxon-name-part-type="species" reg="coriacea">coriacea</tp:taxon-name-part></tp:taxon-name></italic> Spain, Cáceres, nr. Plasencia <bold>B</bold> <italic><tp:taxon-name><tp:taxon-name-part taxon-name-part-type="genus" reg="Meladema">M.</tp:taxon-name-part> <tp:taxon-name-part taxon-name-part-type="species" reg="lepidoptera">lepidoptera</tp:taxon-name-part></tp:taxon-name></italic> sp. n. holotype, Corsica, Cap Corse (NHM-IRM12E) <bold>C</bold> <italic><tp:taxon-name><tp:taxon-name-part taxon-name-part-type="genus" reg="Meladema">M.</tp:taxon-name-part> <tp:taxon-name-part taxon-name-part-type="species" reg="imbricata">imbricata</tp:taxon-name-part></tp:taxon-name></italic>, La Gomera, El Cedro (NMH-IRM3A) <bold>D</bold> <italic><tp:taxon-name><tp:taxon-name-part taxon-name-part-type="genus" reg="Meladema">M.</tp:taxon-name-part> <tp:taxon-name-part taxon-name-part-type="species" reg="lanio">lanio</tp:taxon-name-part></tp:taxon-name></italic>, Madeira, Rabacal. Scale bar = 1 mm.</p></caption><graphic xmlns:xlink="http://www.w3.org/1999/xlink" xlink:href="zookeys-702-045-g013.jpg" position="float" orientation="portrait" xlink:type="simple" id="oo_157709.jpg"/></fig><fig id="F14" position="float" orientation="portrait"><label>Figure 14.</label><caption><p>
                <italic><tp:taxon-name><tp:taxon-name-part taxon-name-part-type="genus" reg="Meladema">Meladema</tp:taxon-name-part></tp:taxon-name></italic> species male genitalia. Median lobe, lateral and ventral view; paramere (DNA voucher codes where applicable). <bold>A</bold> <italic><tp:taxon-name><tp:taxon-name-part taxon-name-part-type="genus" reg="Meladema">M.</tp:taxon-name-part> <tp:taxon-name-part taxon-name-part-type="species" reg="coriacea">coriacea</tp:taxon-name-part></tp:taxon-name></italic> Spain, Cáceres, nr. Plasencia <bold>B</bold> <italic><tp:taxon-name><tp:taxon-name-part taxon-name-part-type="genus" reg="Meladema">M.</tp:taxon-name-part> <tp:taxon-name-part taxon-name-part-type="species" reg="lepidoptera">lepidoptera</tp:taxon-name-part></tp:taxon-name></italic> sp. n. holotype, Corsica, Cap Corse (NHM-IRM12E) <bold>C</bold> <italic><tp:taxon-name><tp:taxon-name-part taxon-name-part-type="genus" reg="Meladema">M.</tp:taxon-name-part> <tp:taxon-name-part taxon-name-part-type="species" reg="imbricata">imbricata</tp:taxon-name-part></tp:taxon-name></italic>, La Gomera, El Cedro (NMH-IRM3A) <bold>D</bold> <italic><tp:taxon-name><tp:taxon-name-part taxon-name-part-type="genus" reg="Meladema">M.</tp:taxon-name-part> <tp:taxon-name-part taxon-name-part-type="species" reg="lanio">lanio</tp:taxon-name-part></tp:taxon-name></italic>, Madeira, Rabacal. Silhouette indicates orientation of median lobe for imaging in ventral view. Scale bar = 1 mm.</p></caption><graphic xmlns:xlink="http://www.w3.org/1999/xlink" xlink:href="zookeys-702-045-g014.jpg" position="float" orientation="portrait" xlink:type="simple" id="oo_157710.jpg"/></fig><fig id="F16" position="float" orientation="portrait"><label>Figure 16.</label><caption><p>
                <italic><tp:taxon-name><tp:taxon-name-part taxon-name-part-type="genus" reg="Meladema">Meladema</tp:taxon-name-part> <tp:taxon-name-part taxon-name-part-type="species" reg="coriacea">coriacea</tp:taxon-name-part></tp:taxon-name></italic>, Var, France, La-Londe-les-Maures, female reproductive tract and genitalia (DNA voucher codes). <bold>A</bold> reproductive tract anatomy (NHM-IRM11A) <bold>B</bold> gonocoxae and gonocoxosternite (left gonocoxosternite removed) (NHM-IRM11B) <bold>C</bold> gonocoxae with laterotergites expanded (NHM-IRM11B). Scale bars = 1 mm.</p></caption><graphic xmlns:xlink="http://www.w3.org/1999/xlink" xlink:href="zookeys-702-045-g016.jpg" position="float" orientation="portrait" xlink:type="simple" id="oo_157712.jpg"/></fig></tp:treatment-sec><ref-list><ref id="B40"><mixed-citation xmlns:xlink="http://www.w3.org/1999/xlink" xlink:type="simple">
          <institution xlink:type="simple">ICZN</institution> (<year>1993</year>) <article-title>Opinion 1725. <italic><tp:taxon-name><tp:taxon-name-part taxon-name-part-type="genus">Meladema</tp:taxon-name-part></tp:taxon-name></italic> Laporte, 1835 (<tp:taxon-name><tp:taxon-name-part taxon-name-part-type="class">Insecta</tp:taxon-name-part></tp:taxon-name>, <tp:taxon-name><tp:taxon-name-part taxon-name-part-type="order">Coleoptera</tp:taxon-name-part></tp:taxon-name>): conserved.</article-title> <source>Bulletin of Zoological Nomenclature</source> <volume>50</volume>: <fpage>169</fpage>–<lpage>170</lpage>.</mixed-citation></ref><ref id="B51"><mixed-citation xmlns:xlink="http://www.w3.org/1999/xlink" xlink:type="simple">
          <person-group><name name-style="western"><surname>Miller</surname><given-names>KB</given-names></name><name name-style="western"><surname>Bergsten</surname><given-names>J</given-names></name></person-group> (<year>2016</year>) <source>Diving beetles of the World.</source> <publisher-name>John Hopkins University Press</publisher-name>, <publisher-loc>Baltimore</publisher-loc>, <size units="page">336 pp</size>.</mixed-citation></ref><ref id="B8"><mixed-citation xmlns:xlink="http://www.w3.org/1999/xlink" xlink:type="simple">
          <person-group><name name-style="western"><surname>Bertrand</surname><given-names>H</given-names></name></person-group> (<year>1928</year>) <article-title>Les larves et nymphes des Dytiscides, Hygrobiides et Haliplides.</article-title> <source>Encyclopedie entomologique</source> <volume>10</volume>: <fpage>1</fpage>–<lpage>366</lpage> [33 pls.]</mixed-citation></ref><ref id="B9"><mixed-citation xmlns:xlink="http://www.w3.org/1999/xlink" xlink:type="simple">
          <person-group><name name-style="western"><surname>Bertrand</surname><given-names>H</given-names></name></person-group> (<year>1932a</year>) <article-title>Captures et élevages de larves de Coléoptères aquatiques (6<sup>e</sup> note).</article-title> <source>Annales de la Société entomologique de France</source> <volume>101</volume>: <fpage>135</fpage>–<lpage>140</lpage>.</mixed-citation></ref><ref id="B10"><mixed-citation xmlns:xlink="http://www.w3.org/1999/xlink" xlink:type="simple">
          <person-group><name name-style="western"><surname>Bertrand</surname><given-names>H</given-names></name></person-group> (<year>1932b</year>) Sur deux larves inédites de Dytiscides (Col.). Annales de la Société entomologique de France Livre du Centenaire, 229–236.</mixed-citation></ref><ref id="B26"><mixed-citation xmlns:xlink="http://www.w3.org/1999/xlink" xlink:type="simple">
          <person-group><name name-style="western"><surname>Falkenström</surname><given-names>GA</given-names></name></person-group> (<year>1938</year>) <article-title>Die Arthropodenfauna von Madeira nach den Ergebnissen der Reise von Prof. Dr. O. Lundblad Juli August 1935. IX. <tp:taxon-name><tp:taxon-name-part taxon-name-part-type="order">Coleoptera</tp:taxon-name-part></tp:taxon-name>: <tp:taxon-name><tp:taxon-name-part taxon-name-part-type="family">Dytiscidae</tp:taxon-name-part></tp:taxon-name>. Arkiv för Zoologi 30ª Nr.</article-title> <volume>19</volume>: <fpage>1</fpage>–<lpage>19</lpage> [+ 4 pls.]</mixed-citation></ref><ref id="B58"><mixed-citation xmlns:xlink="http://www.w3.org/1999/xlink" xlink:type="simple">
          <person-group><name name-style="western"><surname>Nilsson</surname><given-names>AN</given-names></name><name name-style="western"><surname>Hilsenhoff</surname><given-names>WL</given-names></name></person-group> (<year>1991</year>) <article-title>Review of first-instar larvae of <tp:taxon-name><tp:taxon-name-part taxon-name-part-type="tribe">Colymbetini</tp:taxon-name-part></tp:taxon-name> (<tp:taxon-name><tp:taxon-name-part taxon-name-part-type="order">Coleoptera</tp:taxon-name-part></tp:taxon-name>: <tp:taxon-name><tp:taxon-name-part taxon-name-part-type="family">Dytiscidae</tp:taxon-name-part></tp:taxon-name>), with a key to genera and phylogenetic analysis.</article-title> <source>Entomologica scandinavica</source> <volume>22</volume>: <fpage>35</fpage>–<lpage>44</lpage>. <ext-link xlink:type="simple" ext-link-type="doi" xlink:href="10.1163/187631291X00291">https://doi.org/10.1163/187631291X00291</ext-link></mixed-citation></ref><ref id="B1"><mixed-citation xmlns:xlink="http://www.w3.org/1999/xlink" xlink:type="simple">
          <person-group><name name-style="western"><surname>Alarie</surname><given-names>Y</given-names></name><name name-style="western"><surname>Hughes</surname><given-names>S</given-names></name></person-group> (<year>2006</year>) <article-title>Re-descriptions of larvae of <italic><tp:taxon-name><tp:taxon-name-part taxon-name-part-type="genus">Hoperius</tp:taxon-name-part></tp:taxon-name></italic> and <italic><tp:taxon-name><tp:taxon-name-part taxon-name-part-type="genus">Meladema</tp:taxon-name-part></tp:taxon-name></italic> and phylogenetic implications for the tribe <tp:taxon-name><tp:taxon-name-part taxon-name-part-type="tribe">Colymbetini</tp:taxon-name-part></tp:taxon-name>.</article-title> <source>Memorie della Società entomologica italiana</source> <volume>85</volume>: <fpage>307</fpage>–<lpage>334</lpage>. <ext-link xlink:type="simple" ext-link-type="doi" xlink:href="10.4081/memorieSEI.2006.307">https://doi.org/10.4081/memorieSEI.2006.307</ext-link></mixed-citation></ref><ref id="B48"><mixed-citation xmlns:xlink="http://www.w3.org/1999/xlink" xlink:type="simple">
          <person-group><name name-style="western"><surname>Michat</surname><given-names>MC</given-names></name></person-group> (<year>2005</year>) <article-title>Larval morphology and phylogenetic relationships of <italic><tp:taxon-name><tp:taxon-name-part taxon-name-part-type="genus">Bunites</tp:taxon-name-part> <tp:taxon-name-part taxon-name-part-type="species">distigma</tp:taxon-name-part></tp:taxon-name></italic> (Brullé) (<tp:taxon-name><tp:taxon-name-part taxon-name-part-type="order">Coleoptera</tp:taxon-name-part></tp:taxon-name>: <tp:taxon-name><tp:taxon-name-part taxon-name-part-type="family">Dytiscidae</tp:taxon-name-part></tp:taxon-name>: <tp:taxon-name><tp:taxon-name-part taxon-name-part-type="subfamily">Colymbetinae</tp:taxon-name-part></tp:taxon-name>: <tp:taxon-name><tp:taxon-name-part taxon-name-part-type="tribe">Colymbetini</tp:taxon-name-part></tp:taxon-name>).</article-title> <source>The Coleopterists Bulletin</source> <volume>59</volume>: <fpage>433</fpage>–<lpage>447</lpage>. <ext-link xlink:type="simple" ext-link-type="doi" xlink:href="10.1649/797.1">https://doi.org/10.1649/797.1</ext-link></mixed-citation></ref><ref id="B54"><mixed-citation xmlns:xlink="http://www.w3.org/1999/xlink" xlink:type="simple">
          <person-group><name name-style="western"><surname>Morinière</surname><given-names>J</given-names></name><name name-style="western"><surname>Michat</surname><given-names>MC</given-names></name><name name-style="western"><surname>Jäch</surname><given-names>MA</given-names></name><name name-style="western"><surname>Bergsten</surname><given-names>J</given-names></name><name name-style="western"><surname>Hendrich</surname><given-names>L</given-names></name><name name-style="western"><surname>Balke</surname><given-names>M.</given-names></name></person-group> (<year>2015</year>) <tp:taxon-name><tp:taxon-name-part taxon-name-part-type="tribe">Anisomeriini</tp:taxon-name-part></tp:taxon-name> diving beetles – An Atlantic-Pacific Island disjunction on Tristan da Cunha and Robinson Crusoe Island, Juan Fernández? Cladistics 31: 66–76.</mixed-citation></ref><ref id="B55"><mixed-citation xmlns:xlink="http://www.w3.org/1999/xlink" xlink:type="simple">
          <person-group><name name-style="western"><surname>Morinière</surname><given-names>J</given-names></name><name name-style="western"><surname>Van Dam</surname><given-names>MH</given-names></name><name name-style="western"><surname>Hawlitschek</surname><given-names>O</given-names></name><name name-style="western"><surname>Bergsten</surname><given-names>J</given-names></name><name name-style="western"><surname>Michat</surname><given-names>MC</given-names></name><name name-style="western"><surname>Hendrich</surname><given-names>L</given-names></name><name name-style="western"><surname>Ribera</surname><given-names>I</given-names></name><name name-style="western"><surname>Toussaint</surname><given-names>EFA</given-names></name><name name-style="western"><surname>Balke</surname><given-names>M</given-names></name></person-group> (<year>2016</year>) Phylogenetic niche conservatism explains an inverse latitudinal diversity gradient in freshwater arthropods. Scientific Reports 6: 26340. <ext-link xlink:type="simple" ext-link-type="doi" xlink:href="10.1038/srep26340">https://doi.org/10.1038/srep26340</ext-link></mixed-citation></ref><ref id="B50"><mixed-citation xmlns:xlink="http://www.w3.org/1999/xlink" xlink:type="simple">
          <person-group><name name-style="western"><surname>Miller</surname><given-names>KB</given-names></name><name name-style="western"><surname>Bergsten</surname><given-names>J</given-names></name></person-group> (<year>2014</year>) <article-title>The phylogeny and classification of diving beetles (<tp:taxon-name><tp:taxon-name-part taxon-name-part-type="order">Coleoptera</tp:taxon-name-part></tp:taxon-name>: <tp:taxon-name><tp:taxon-name-part taxon-name-part-type="family">Dytiscidae</tp:taxon-name-part></tp:taxon-name>)</article-title> In: <person-group><name name-style="western"><surname>Yee</surname><given-names>DA</given-names></name></person-group> (<role>Ed.</role>) <issue-title>Ecology, systematics and natural history of predaceous diving beetles (Coleoptera: Dytiscidae).</issue-title> <source>Springer, New York</source>, <fpage>49</fpage>–<lpage>172</lpage>.</mixed-citation></ref><ref id="B49"><mixed-citation xmlns:xlink="http://www.w3.org/1999/xlink" xlink:type="simple">
          <person-group><name name-style="western"><surname>Miller</surname><given-names>KB</given-names></name></person-group> (<year>2001</year>) <article-title>On the phylogeny of the family <tp:taxon-name><tp:taxon-name-part taxon-name-part-type="family">Dytiscidae</tp:taxon-name-part></tp:taxon-name> Linnaeus (<tp:taxon-name><tp:taxon-name-part taxon-name-part-type="class">Insecta</tp:taxon-name-part></tp:taxon-name>: <tp:taxon-name><tp:taxon-name-part taxon-name-part-type="order">Coleoptera</tp:taxon-name-part></tp:taxon-name>) with an emphasis on the morphology of the female reproductive tract.</article-title> <source>Insect Systematics and Evolution</source> <volume>32</volume>: <fpage>45</fpage>–<lpage>92</lpage>. <ext-link xlink:type="simple" ext-link-type="doi" xlink:href="10.1163/187631201X00029">https://doi.org/10.1163/187631201X00029</ext-link></mixed-citation></ref></ref-list></tp:taxon-treatment>
