# Supplementary material for: A revision of Meladema diving beetles (Coleoptera, Dytiscidae), with the description of a new species from the central Mediterranean based on molecules and morphology
Source: Zookeys. 2017 Sep 25;(702):45–112. doi: 10.3897/zookeys.702.14787 (PMC5673946; doi:10.3897/zookeys.702.14787)
Supplement: XML Treatment for Meladema coriacea [file zookeys.702.14787-treatment2.xml]

<!DOCTYPE tp:taxon-treatment
  PUBLIC "-//TaxonX//DTD Taxonomic Treatment Publishing DTD v0 20100105//EN" "tax-treatment-NSO.dtd">
<tp:taxon-treatment xmlns:tp="http://www.plazi.org/taxpub"><tp:treatment-meta><kwd-group><label>Taxon classification</label><kwd><named-content xmlns:xlink="http://www.w3.org/1999/xlink" content-type="kingdom">Animalia</named-content></kwd><kwd><named-content xmlns:xlink="http://www.w3.org/1999/xlink" content-type="order">Coleoptera</named-content></kwd><kwd><named-content xmlns:xlink="http://www.w3.org/1999/xlink" content-type="family">Dytiscidae</named-content></kwd></kwd-group><mixed-citation publication-type="journal"><person-group><name><surname>Bilton</surname><given-names>David T.</given-names></name><name><surname>Ribera</surname><given-names>Ignacio</given-names></name></person-group><article-title>A revision of <italic><tp:taxon-name><tp:taxon-name-part taxon-name-part-type="genus" reg="Meladema">Meladema</tp:taxon-name-part></tp:taxon-name></italic> diving beetles (<tp:taxon-name><tp:taxon-name-part taxon-name-part-type="order">Coleoptera</tp:taxon-name-part></tp:taxon-name>, <tp:taxon-name><tp:taxon-name-part taxon-name-part-type="family">Dytiscidae</tp:taxon-name-part></tp:taxon-name>), with the description of a new species from the central Mediterranean based on molecules and morphology</article-title><source>Zookeys</source><day>25</day><month>9</month><year>2017</year><volume>2017</volume><issue>702</issue><fpage>45</fpage><lpage>112</lpage><pub-id pub-id-type="doi">10.3897/zookeys.702.14787</pub-id></mixed-citation></tp:treatment-meta><tp:nomenclature><tp:taxon-name>
            <tp:taxon-name-part taxon-name-part-type="genus" reg="Meladema">Meladema</tp:taxon-name-part>
            <tp:taxon-name-part taxon-name-part-type="species" reg="coriacea">coriacea</tp:taxon-name-part>
          </tp:taxon-name><tp:taxon-authority>Laporte, 1835</tp:taxon-authority><xref ref-type="fig" rid="F3">Figures 3A</xref><xref ref-type="fig" rid="F4">, 4A</xref><xref ref-type="fig" rid="F5">, 5A</xref><xref ref-type="fig" rid="F6">, 6A</xref><xref ref-type="fig" rid="F7">, 7A, C</xref><xref ref-type="fig" rid="F8">, 8A, C</xref><xref ref-type="fig" rid="F9">, 9</xref><xref ref-type="fig" rid="F10">, 10</xref><xref ref-type="fig" rid="F11">, 11A</xref><xref ref-type="fig" rid="F12">, 12A, E 13A, 14A, 15A, 16, 17, 18D, 19, 20A–N, 23, 25C</xref><tp:nomenclature-citation-list><tp:nomenclature-citation><tp:taxon-name>
                <tp:taxon-name-part taxon-name-part-type="genus" reg="Scutopterus">Scutopterus</tp:taxon-name-part> <tp:taxon-name-part taxon-name-part-type="species" reg="coriaceus">coriaceus</tp:taxon-name-part></tp:taxon-name><comment>Dejean, 1833: 54, nomen nudum.</comment></tp:nomenclature-citation><tp:nomenclature-citation><tp:taxon-name>
                <tp:taxon-name-part taxon-name-part-type="genus" reg="Meladema">Meladema</tp:taxon-name-part> <tp:taxon-name-part taxon-name-part-type="species" reg="coriacea">coriacea</tp:taxon-name-part></tp:taxon-name><comment>Laporte, 1835: 98 (partim); <xref ref-type="bibr" rid="B65">Sharp 1882</xref>: 631 (partim); <xref ref-type="bibr" rid="B34">Guignot 1932</xref>: 655 (partim); <xref ref-type="bibr" rid="B32">Gschwendtner 1936</xref>: 41 (partim); <xref ref-type="bibr" rid="B35">Guignot 1961</xref>: 769 (partim); <xref ref-type="bibr" rid="B33">Guéorguiev 1987</xref>: 127 (partim); <xref ref-type="bibr" rid="B47">Machado 1987</xref>: 60 (partim); <xref ref-type="bibr" rid="B30">Franciscolo 1979</xref>: 617 (partim);</comment></tp:nomenclature-citation><tp:nomenclature-citation><tp:taxon-name>
                <tp:taxon-name-part taxon-name-part-type="genus" reg="Colymbetes">Colymbetes</tp:taxon-name-part> <tp:taxon-name-part taxon-name-part-type="species" reg="coriaceus">coriaceus</tp:taxon-name-part></tp:taxon-name><comment>(Laporte, 1835): <xref ref-type="bibr" rid="B2">Aubé 1836</xref>: 94; <xref ref-type="bibr" rid="B3">Aubé 1838</xref>: 220 (partim); <xref ref-type="bibr" rid="B73">Wollaston 1865</xref>: 67 (partim).</comment></tp:nomenclature-citation><tp:nomenclature-citation><tp:taxon-name>
                <tp:taxon-name-part taxon-name-part-type="genus" reg="Scutopterus">Scutopterus</tp:taxon-name-part> <tp:taxon-name-part taxon-name-part-type="species" reg="coriaceus">coriaceus</tp:taxon-name-part></tp:taxon-name><comment>(Laporte, 1835): <xref ref-type="bibr" rid="B74">Wollaston 1871</xref>: 221 (partim).</comment></tp:nomenclature-citation><tp:nomenclature-citation><tp:taxon-name>
                <tp:taxon-name-part taxon-name-part-type="genus" reg="Meladema">Meladema</tp:taxon-name-part> <tp:taxon-name-part taxon-name-part-type="species" reg="coriaceum">coriaceum</tp:taxon-name-part></tp:taxon-name><comment>Laporte, 1835: <xref ref-type="bibr" rid="B12">Branden 1885</xref>: 95 (partim).</comment></tp:nomenclature-citation></tp:nomenclature-citation-list></tp:nomenclature><tp:treatment-sec sec-type="notes" id="SECID0E1PBI"><title>Notes.</title><p>Of these earlier works, only <xref ref-type="bibr" rid="B2">Aubé (1836)</xref> provides sufficient detail to demonstrate that he is referring to <italic><tp:taxon-name><tp:taxon-name-part taxon-name-part-type="genus" reg="Meladema">M.</tp:taxon-name-part> <tp:taxon-name-part taxon-name-part-type="species" reg="coriacea">coriacea</tp:taxon-name-part></tp:taxon-name></italic> as redefined below. His description states: “entièrement couvertes de petites impressions demi-circulaires, plus profondes à la partie convexe; en avant elles sont assez bien isolées; en arrière elles sont un peu confondues”, details which allow the separation of <italic><tp:taxon-name><tp:taxon-name-part taxon-name-part-type="genus" reg="Meladema">M.</tp:taxon-name-part> <tp:taxon-name-part taxon-name-part-type="species" reg="coriacea">coriacea</tp:taxon-name-part></tp:taxon-name></italic> from <italic><tp:taxon-name><tp:taxon-name-part taxon-name-part-type="genus" reg="Meladema">M.</tp:taxon-name-part> <tp:taxon-name-part taxon-name-part-type="species" reg="lepidoptera">lepidoptera</tp:taxon-name-part></tp:taxon-name></italic> sp. n. (see below).</p><p>Laporte’s original description (1835) could refer to either <italic>M. coricaea</italic> as redefined here, or <italic><tp:taxon-name><tp:taxon-name-part taxon-name-part-type="genus" reg="Meladema">M.</tp:taxon-name-part> <tp:taxon-name-part taxon-name-part-type="species" reg="lepidoptera">lepidoptera</tp:taxon-name-part></tp:taxon-name></italic> sp. n., the only reference to the unique elytral sculpture of these beetles being “corps couvert de points très serrés, presque chagriné”. As discussed by <xref ref-type="bibr" rid="B24">Evenhuis (2012)</xref>, attempts to locate types of material described by Laporte between 1828 and 1840 have almost always proved fruitless, and it is generally assumed that this material is lost or destroyed. It seems Laporte donated his early collection (pre-1840 material) to the forerunner of the Smithsonian Institution in January 1842, and that these collections have been lost in a subsequent fire (<xref ref-type="bibr" rid="B24">Evenhuis 2012</xref>). As with other Laporte taxa, our attempts to locate the original type series of <italic>M <tp:taxon-name><tp:taxon-name-part taxon-name-part-type="species" reg="coriacea">coriacea</tp:taxon-name-part></tp:taxon-name></italic> have failed, no specimens being present in <named-content xmlns:xlink="http://www.w3.org/1999/xlink" content-type="dwc:institutional_code" xlink:type="simple">MNHN</named-content>, despite <xref ref-type="bibr" rid="B35">Guignot (1961)</xref> suggesting that they may be located in this institution, nor in the <named-content xmlns:xlink="http://www.w3.org/1999/xlink" content-type="dwc:institutional_code" xlink:type="simple">BMNH</named-content> or Melbourne Museum, <!--PageBreak-->Australia (S. Hinckley <italic>pers. comm.</italic>), the other two locations known to house some Laporte types (<xref ref-type="bibr" rid="B66">Sharp 1901</xref>, <xref ref-type="bibr" rid="B38">Horn et al. 1990</xref>). As a consequence, and in accordance with article 75.3 of the <xref ref-type="bibr" rid="B41">ICZN (1999)</xref>, we here designate a neotype for <italic><tp:taxon-name><tp:taxon-name-part taxon-name-part-type="genus" reg="Meladema">M.</tp:taxon-name-part> <tp:taxon-name-part taxon-name-part-type="species" reg="coriacea">coriacea</tp:taxon-name-part></tp:taxon-name></italic>, in order to establish its taxonomic identity and precise usage of the name. Laporte’s original description cites “Midi de la France”, a term used to describe a large part of the south of the country (not the centre, as suggested by Nilsson and Hájek, 2017a). All material we have genotyped, or examined, from southern France to date belongs to this same taxon.</p></tp:treatment-sec><tp:treatment-sec sec-type="type locality" id="SECID0ELTBI"><title>Type locality.</title><p>“Midi de la France”.</p></tp:treatment-sec><tp:treatment-sec sec-type="type material" id="SECID0EQTBI"><title>Type material.</title><p>Neotype ♀ (herein designated): “24/viii/2006 FRANCE Var// La Londe-les-Maures,// Vallon de Valcros, Les// Gaouby (ruines), pools in// Maravenne Torrent, 45m// P. Ponel leg.” “<named-content xmlns:xlink="http://www.w3.org/1999/xlink" content-type="dwc:verbatimCoordinates" xlink:type="simple"><named-content content-type="geo-json" specific-use="{&#34;type&#34;:&#34;Point&#34;,&#34;coordinates&#34;:[9.260783,43.162706]}" id="NCID0EZTBI" xlink:type="simple">43°09'45.74"N 9°15'38.82"E</named-content></named-content>” “DNA Voucher// NHM-IRM11C” “<italic><tp:taxon-name><tp:taxon-name-part taxon-name-part-type="genus" reg="Meladema">Meladema</tp:taxon-name-part> <tp:taxon-name-part taxon-name-part-type="species" reg="coriacea">coriacea</tp:taxon-name-part></tp:taxon-name></italic>// Laporte, 1835// NEOTYPE// D T Bilton &amp; I Ribera des. 2017” (<named-content xmlns:xlink="http://www.w3.org/1999/xlink" content-type="dwc:institutional_code" xlink:type="simple">NMW</named-content>). Dry card mounted, tissue sample in ethanol and DNA aliquote, both with same data, retained in <named-content xmlns:xlink="http://www.w3.org/1999/xlink" content-type="dwc:institutional_code" xlink:type="simple">IBE</named-content>. Sequence data from the neotype has been deposited in GenBank with accession numbers <ext-link xmlns:xlink="http://www.w3.org/1999/xlink" ext-link-type="gen" xlink:href="AF428207" xlink:type="simple">AF428207</ext-link> (COI-3’) and <ext-link xmlns:xlink="http://www.w3.org/1999/xlink" ext-link-type="gen" xlink:href="AF428189" xlink:type="simple">AF428189</ext-link> (16S ribosomal RNA).</p></tp:treatment-sec><tp:treatment-sec sec-type="type material" id="SECID0ETUBI"><title>Additional material examined (genotyped specimens).</title><p>
            <bold>Algeria</bold>: 1 ♂ “24/viii/2006 ALGERIA// Aïn Damous 36 25.350N// 07 51.367E 523m V67// S. Bouzid leg.” “<tp:taxon-name><tp:taxon-name-part taxon-name-part-type="genus" reg="Meladema">Meladema</tp:taxon-name-part></tp:taxon-name>// <tp:taxon-name><tp:taxon-name-part taxon-name-part-type="species" reg="coriacea">coriacea</tp:taxon-name-part></tp:taxon-name> Laporte// Fery det. 2007” “DNA voucher// <named-content xmlns:xlink="http://www.w3.org/1999/xlink" content-type="dwc:institutional_code" xlink:type="simple">MNCN</named-content>-HI6” (<named-content xmlns:xlink="http://www.w3.org/1999/xlink" content-type="dwc:institutional_code" xlink:type="simple">IBE</named-content>); 1 ♀ “24/iii/2006 ALGERIA// Oued Bagrat V28// S. Bouzid leg.” “<tp:taxon-name><tp:taxon-name-part taxon-name-part-type="genus" reg="Meladema">Meladema</tp:taxon-name-part></tp:taxon-name>// <tp:taxon-name><tp:taxon-name-part taxon-name-part-type="species" reg="coriacea">coriacea</tp:taxon-name-part></tp:taxon-name> Laporte// Fery det. 2007” “DNA voucher// <named-content xmlns:xlink="http://www.w3.org/1999/xlink" content-type="dwc:institutional_code" xlink:type="simple">MNCN</named-content>-HI4” (<named-content xmlns:xlink="http://www.w3.org/1999/xlink" content-type="dwc:institutional_code" xlink:type="simple">IBE</named-content>). <bold>Chad</bold>: 1 ♀ “KOUDOU// VERS 2000 m.// 17 XI 49” “TIBESTI// MASSIF KOUSSI// PH. DE MIRÉ” “MUSÉUM PARIS” [blue label] “DNA voucher// <named-content xmlns:xlink="http://www.w3.org/1999/xlink" content-type="dwc:institutional_code" xlink:type="simple">IBE</named-content>-AN739” (<named-content xmlns:xlink="http://www.w3.org/1999/xlink" content-type="dwc:institutional_code" xlink:type="simple">MNHN</named-content>). <bold>France, mainland</bold>: 1 ♀ “24/viii/2006 FRANCE Var// La Londe-les-Maures,// Vallon de Valcros, Les// Gaouby (ruines), pools in// Maravenne Torrent, 45m// P. Ponel leg.” “<tp:taxon-name><tp:taxon-name-part taxon-name-part-type="genus" reg="Meladema">Meladema</tp:taxon-name-part> <tp:taxon-name-part taxon-name-part-type="species" reg="coriaceum">coriaceum</tp:taxon-name-part></tp:taxon-name>// FRANCE, Dept. du Var.// La Londe-les-Maures,// Vallon de Valcros,// Les Gaouby (ruines),// pools in Maravenne// torrent, alto 45 m// 5 ix 99 P. Ponel” [<abbrev xmlns:xlink="http://www.w3.org/1999/xlink" xlink:title="Handwriting" id="ABBRID0EAXBI" xlink:type="simple">HW</abbrev>] “DNA Voucher// NHM-IRM11A” (<named-content xmlns:xlink="http://www.w3.org/1999/xlink" content-type="dwc:institutional_code" xlink:type="simple">IBE</named-content>); 1 ♀ “24/viii/2006 FRANCE Var// La Londe-les-Maures,// Vallon de Valcros, Les// Gaouby (ruines), pools in// Maravenne Torrent, 45m// P. Ponel leg.” “DNA Voucher// NHM-IRM11B” (<named-content xmlns:xlink="http://www.w3.org/1999/xlink" content-type="dwc:institutional_code" xlink:type="simple">IBE</named-content>). <bold>Italy, Sicily</bold>: 1 ♂ “SICILIA – PA// Bosco Ficuzzo// im beraio// 29.VII.88 le. M. ROMANO” [im beraio &amp; date <abbrev xmlns:xlink="http://www.w3.org/1999/xlink" xlink:title="Handwriting" id="ABBRID0EQXBI" xlink:type="simple">HW</abbrev>] “DNA voucher// <named-content xmlns:xlink="http://www.w3.org/1999/xlink" content-type="dwc:institutional_code" xlink:type="simple">IBE</named-content>-AN691” (<abbrev xmlns:xlink="http://www.w3.org/1999/xlink" xlink:title="Collection M. Toledo, Parma, Italy" id="ABBRID0EZXBI" xlink:type="simple">CTP</abbrev>). <bold>Malta</bold>: 1 ♀ “23/iv/2013 MALTA// between Mosta and L-Imtarfa// stony stream 35 53 60N// 14 24 14E A. Rudoy leg.” “DNA voucher <named-content xmlns:xlink="http://www.w3.org/1999/xlink" content-type="dwc:institutional_code" xlink:type="simple">IBE</named-content>-RA1064” (<named-content xmlns:xlink="http://www.w3.org/1999/xlink" content-type="dwc:institutional_code" xlink:type="simple">IBE</named-content>). <bold>Morocco</bold>: 1 ♂ “17/vii/1997 MOROCCO// Tazzeka Nat. Park/ 4, ca.// 4 km tras desvío Cedral// I. Ribera leg.” “DNA voucher// NHM-IRM1A” (<named-content xmlns:xlink="http://www.w3.org/1999/xlink" content-type="dwc:institutional_code" xlink:type="simple">IBE</named-content>); 1 ♂ “17/vii/1997 MOROCCO// Tazzeka Nat. Park/ 4, ca.// 4 km tras desvío Cedral// I. Ribera leg.” “DNA voucher// NHM-IRM1C” (<named-content xmlns:xlink="http://www.w3.org/1999/xlink" content-type="dwc:institutional_code" xlink:type="simple">IBE</named-content>); 1 ♂ “2i/vii/1997 MOROCCO// Anti-Atlas, Oued Massa// I. Ribera leg.” “DNA voucher// NHM-IRM2A” (<named-content xmlns:xlink="http://www.w3.org/1999/xlink" content-type="dwc:institutional_code" xlink:type="simple">IBE</named-content>); 1 ♂ “2i/vii/1997 MOROCCO// Anti-Atlas, Oued Massa// I. Ribera leg.” “DNA voucher// NHM-IRM2B” (<named-content xmlns:xlink="http://www.w3.org/1999/xlink" content-type="dwc:institutional_code" xlink:type="simple">IBE</named-content>); 1 ex. “4 MOROCCO Taza 22.3.2008// mountain stream in Tazzeka N.P.// 1448m <named-content xmlns:xlink="http://www.w3.org/1999/xlink" content-type="dwc:verbatimCoordinates" xlink:type="simple"><named-content content-type="geo-json" specific-use="{&#34;type&#34;:&#34;Point&#34;,&#34;coordinates&#34;:[-4.174167,34.052556]}" id="NCID0ECZBI" xlink:type="simple">N34°03'09.2" W4°10'27.0"</named-content></named-content>// <!--PageBreak-->Ribera, Hernando &amp; Aguilera leg.” “DNA Voucher// NHM-IR47” (<named-content xmlns:xlink="http://www.w3.org/1999/xlink" content-type="dwc:institutional_code" xlink:type="simple">IBE</named-content>); 1 ex. “58 MOROCCO 19.4.2001// <named-content xmlns:xlink="http://www.w3.org/1999/xlink" content-type="dwc:verbatimCoordinates" xlink:type="simple"><named-content content-type="geo-json" specific-use="{&#34;type&#34;:&#34;Point&#34;,&#34;coordinates&#34;:[-7.522517,30.791783]}" id="NCID0ERZBI" xlink:type="simple">30°47'507"N 7°31'351"W</named-content></named-content>// Tachokchte: Assif Siroua// c.1500 m I.Ribera &amp; A.Cieslak leg.” “DNA Voucher// NHM-IRM22a” (<named-content xmlns:xlink="http://www.w3.org/1999/xlink" content-type="dwc:institutional_code" xlink:type="simple">IBE</named-content>); 1 ex. “58 MOROCCO 19.4.2001// <named-content xmlns:xlink="http://www.w3.org/1999/xlink" content-type="dwc:verbatimCoordinates" xlink:type="simple"><named-content content-type="geo-json" specific-use="{&#34;type&#34;:&#34;Point&#34;,&#34;coordinates&#34;:[-7.522517,30.791783]}" id="NCID0E5ZBI" xlink:type="simple">30°47'507"N 7°31'351"W</named-content></named-content>// Tachokchte: Assif Siroua// c.1500 m I.Ribera &amp; A.Cieslak leg.” “DNA Voucher// NHM-IRM22b” (<named-content xmlns:xlink="http://www.w3.org/1999/xlink" content-type="dwc:institutional_code" xlink:type="simple">IBE</named-content>); 1 ex. “60 MOROCCO 21.4.2001// <named-content xmlns:xlink="http://www.w3.org/1999/xlink" content-type="dwc:verbatimCoordinates" xlink:type="simple"><named-content content-type="geo-json" specific-use="{&#34;type&#34;:&#34;Point&#34;,&#34;coordinates&#34;:[-9.352233,30.657600]}" id="NCID0EL1BI" xlink:type="simple">30°39'456"N 9°21'134"W</named-content></named-content>// Immouzèr-des-Ida-Outanane// Assif Tanit, 550 m I. Ribera &amp; A. Cieslak” “DNA Voucher// NHM-IRM21a” (<named-content xmlns:xlink="http://www.w3.org/1999/xlink" content-type="dwc:institutional_code" xlink:type="simple">IBE</named-content>); 1 ex. “60 MOROCCO 21.4.2001// <named-content xmlns:xlink="http://www.w3.org/1999/xlink" content-type="dwc:verbatimCoordinates" xlink:type="simple"><named-content content-type="geo-json" specific-use="{&#34;type&#34;:&#34;Point&#34;,&#34;coordinates&#34;:[-9.352233,30.657600]}" id="NCID0EY1BI" xlink:type="simple">30°39'456"N 9°21'134"W</named-content></named-content>// Immouzèr-des-Ida-Outanane// Assif Tanit, 550 m I. Ribera &amp; A. Cieslak” “DNA Voucher// NHM-IRM21b” (<named-content xmlns:xlink="http://www.w3.org/1999/xlink" content-type="dwc:institutional_code" xlink:type="simple">IBE</named-content>). <bold>Spain, mainland</bold>: 1 ♂, “1 ES Girona, Port Bou// Cami de la Riera, 28.6.2013// <named-content xmlns:xlink="http://www.w3.org/1999/xlink" content-type="dwc:verbatimCoordinates" xlink:type="simple"><named-content content-type="geo-json" specific-use="{&#34;type&#34;:&#34;Point&#34;,&#34;coordinates&#34;:[3.135917,42.426250]}" id="NCID0EH2BI" xlink:type="simple">42°25'34.5"N 3°8'9.3"E</named-content></named-content>// 65m I.Ribera &amp; A.Cieslak leg.” “DNA Voucher// <named-content xmlns:xlink="http://www.w3.org/1999/xlink" content-type="dwc:institutional_code" xlink:type="simple">IBE</named-content>-DV293” (<named-content xmlns:xlink="http://www.w3.org/1999/xlink" content-type="dwc:institutional_code" xlink:type="simple">IBE</named-content>); 1 ex. “Tarragona// Corbera d’Ebre// r. Gaia 10.1.2004 I.Ribera” “DNA Voucher// <named-content xmlns:xlink="http://www.w3.org/1999/xlink" content-type="dwc:institutional_code" xlink:type="simple">MNCN</named-content>-AI104”(<named-content xmlns:xlink="http://www.w3.org/1999/xlink" content-type="dwc:institutional_code" xlink:type="simple">IBE</named-content>); 1 ♂, “3 ES Huesca 6km S Bernués// Bco. de Bernués 6.9.2013// <named-content xmlns:xlink="http://www.w3.org/1999/xlink" content-type="dwc:verbatimCoordinates" xlink:type="simple"><named-content content-type="geo-json" specific-use="{&#34;type&#34;:&#34;Point&#34;,&#34;coordinates&#34;:[-0.614167,42.443889]}" id="NCID0ED3BI" xlink:type="simple">42°26'38"N 0°36'51"W</named-content></named-content>// 690m I.Ribera &amp; A.Cieslak leg” “DNA Voucher// <named-content xmlns:xlink="http://www.w3.org/1999/xlink" content-type="dwc:institutional_code" xlink:type="simple">IBE</named-content>-DV292” (<named-content xmlns:xlink="http://www.w3.org/1999/xlink" content-type="dwc:institutional_code" xlink:type="simple">IBE</named-content>); 1 ex. “1 ES Castellón, Ballestar// r. Sénia, pools upstr. reservoir// 500m <named-content xmlns:xlink="http://www.w3.org/1999/xlink" content-type="dwc:verbatimCoordinates" xlink:type="simple"><named-content content-type="geo-json" specific-use="{&#34;type&#34;:&#34;Point&#34;,&#34;coordinates&#34;:[0.223750,40.694722]}" id="NCID0EV3BI" xlink:type="simple">N40°41'41" E0°13'25.5"</named-content></named-content>// I. Ribera leg. 2.6.2006” “DNA Voucher// <named-content xmlns:xlink="http://www.w3.org/1999/xlink" content-type="dwc:institutional_code" xlink:type="simple">MNCN</named-content>-AI860” (<named-content xmlns:xlink="http://www.w3.org/1999/xlink" content-type="dwc:institutional_code" xlink:type="simple">IBE</named-content>); 1 ex. “1 ES Castellón, Ballestar// r. Sénia, pools upstr. reservoir// 500m <named-content xmlns:xlink="http://www.w3.org/1999/xlink" content-type="dwc:verbatimCoordinates" xlink:type="simple"><named-content content-type="geo-json" specific-use="{&#34;type&#34;:&#34;Point&#34;,&#34;coordinates&#34;:[0.223750,40.694722]}" id="NCID0EH4BI" xlink:type="simple">N40°41'41" E0°13'25.5"</named-content></named-content>// I. Ribera leg. 2.6.2006” “DNA Voucher// <named-content xmlns:xlink="http://www.w3.org/1999/xlink" content-type="dwc:institutional_code" xlink:type="simple">MNCN</named-content>-AI861” (<named-content xmlns:xlink="http://www.w3.org/1999/xlink" content-type="dwc:institutional_code" xlink:type="simple">IBE</named-content>); 1 ♂ “8 ES Cáceres, PN Monfragüe// Arroyo de Trasierra, G. del Fraile// <named-content xmlns:xlink="http://www.w3.org/1999/xlink" content-type="dwc:verbatimCoordinates" xlink:type="simple"><named-content content-type="geo-json" specific-use="{&#34;type&#34;:&#34;Point&#34;,&#34;coordinates&#34;:[-6.100722,39.835333]}" id="NCID0EZ4BI" xlink:type="simple">N39°50'07.2" W6°06'02.6"</named-content></named-content> <!--PageBreak-->317m// I.Ribera &amp; P.Abellán leg. 13.6.2008” “DNA Voucher// <named-content xmlns:xlink="http://www.w3.org/1999/xlink" content-type="dwc:institutional_code" xlink:type="simple">IBE</named-content>-DV291” (<named-content xmlns:xlink="http://www.w3.org/1999/xlink" content-type="dwc:institutional_code" xlink:type="simple">IBE</named-content>); 1 ♂ “19/ix/1999 SPAIN Murcia// Fte. Caputa, Rio Mula// A. Millán leg.” “DNA voucher NHM-IRM13a” (<named-content xmlns:xlink="http://www.w3.org/1999/xlink" content-type="dwc:institutional_code" xlink:type="simple">IBE</named-content>); 1 ♂ “29/ix/1999 SPAIN Cordoba// Baena, Arroyo de las Beatas// 36 37 00N 04 20 00W// M. Baena leg.” “DNA voucher// NHM-IRM14A” (<named-content xmlns:xlink="http://www.w3.org/1999/xlink" content-type="dwc:institutional_code" xlink:type="simple">IBE</named-content>); 1 ♀ “29/ix/1999 SPAIN Cordoba// Baena, Arroyo de las Beatas// 36 37 00N 04 20 00W// M. Baena leg.” “CColeopteraBA 9.99// M. BAENA” “DNA voucher// NHM-IRM14B” (<named-content xmlns:xlink="http://www.w3.org/1999/xlink" content-type="dwc:institutional_code" xlink:type="simple">IBE</named-content>); 1 ♂ “29/ix/1999 SPAIN Cordoba// Baena, Arroyo de las Beatas// 36 37 00N 04 20 00W// M. Baena leg.” “DNA voucher// NHM-IRM14C” (<named-content xmlns:xlink="http://www.w3.org/1999/xlink" content-type="dwc:institutional_code" xlink:type="simple">IBE</named-content>); 1 ♀ “26/vii/1998 SPAIN Cadiz// Facinas// I. Ribera leg.” “CADIZ 98// 10a” [<abbrev xmlns:xlink="http://www.w3.org/1999/xlink" xlink:title="Handwriting" id="ABBRID0E55BI" xlink:type="simple">HW</abbrev>] “DNA voucher// NHM-IRM10A” (<named-content xmlns:xlink="http://www.w3.org/1999/xlink" content-type="dwc:institutional_code" xlink:type="simple">IBE</named-content>). <bold>Spain, Mallorca</bold>: 1 ex. “4 MALLORCA Mortixet// Rd. C710 tributary Te. Son March// I.Ribera &amp; A.Cieslak 12.11.2000” DNA Voucher// NHM-IRM23a” (<named-content xmlns:xlink="http://www.w3.org/1999/xlink" content-type="dwc:institutional_code" xlink:type="simple">IBE</named-content>); 1 ex. “4 MALLORCA Mortixet// Rd. C710 tributary Te. Son March// I.Ribera &amp; A.Cieslak 12.11.2000” DNA Voucher// NHM-IRM23b” (<named-content xmlns:xlink="http://www.w3.org/1999/xlink" content-type="dwc:institutional_code" xlink:type="simple">IBE</named-content>); 1 ex. “5 MALLORCA Els Casals// Rd. C710 Te. Son March// I.Ribera &amp; A.Cieslak 12.11.2000” “DNA Voucher// NHM-IRM24a” (<named-content xmlns:xlink="http://www.w3.org/1999/xlink" content-type="dwc:institutional_code" xlink:type="simple">IBE</named-content>). <bold>Spain, Canary Islands</bold>: 1 ex. “2 Gran Canaria 14.4.2001// S. Nicolas de Tolentino// Risco: bco. Guy Guy grande// I.Ribera &amp; A.Cieslak leg.” “DNA Voucher// NHM-IRM20a” (<named-content xmlns:xlink="http://www.w3.org/1999/xlink" content-type="dwc:institutional_code" xlink:type="simple">IBE</named-content>); 1 ♀ “12/i/2000 Tenerife// Bco. Infierno 900m// <tp:taxon-name><tp:taxon-name-part taxon-name-part-type="species" reg="coriacea">coriacea</tp:taxon-name-part></tp:taxon-name>” “DNA voucher// NHM-IRM18a” (<abbrev xmlns:xlink="http://www.w3.org/1999/xlink" xlink:title="Collection D.T. Bilton, Plymouth, UK" id="ABBRID0EIACI" xlink:type="simple">CBP</abbrev>); 1 ♂ “14/i/2000 SPAIN Tenerife// Bco. de Masca// D. T. Bilton leg.” “DNA voucher// NHM-IRM19A” (<abbrev xmlns:xlink="http://www.w3.org/1999/xlink" xlink:title="Collection D.T. Bilton, Plymouth, UK" id="ABBRID0EMACI" xlink:type="simple">CBP</abbrev>); 1 ♂ “14/i/2000 SPAIN Tenerife// Bco. de Masca// D. T. Bilton leg.” “DNA voucher// NHM-IRM19B” (<abbrev xmlns:xlink="http://www.w3.org/1999/xlink" xlink:title="Collection D.T. Bilton, Plymouth, UK" id="ABBRID0EQACI" xlink:type="simple">CBP</abbrev>); 1 ex. “Tenerife, Chamorga// Bco. Roque Bermejo// 20.7.2006 A. Castro” “DNA Voucher// <named-content xmlns:xlink="http://www.w3.org/1999/xlink" content-type="dwc:institutional_code" xlink:type="simple">MNCN</named-content>-AI1095” (<named-content xmlns:xlink="http://www.w3.org/1999/xlink" content-type="dwc:institutional_code" xlink:type="simple">IBE</named-content>). <bold>Tunisia</bold>: 1 ♀ “13/iii/2005 TUNISIA// Cite el Morjne// 36 56 17.1N 8 47 29.8E// A. Castro leg.” “Cite-el-Morjene// <named-content xmlns:xlink="http://www.w3.org/1999/xlink" content-type="dwc:verbatimCoordinates" xlink:type="simple"><named-content content-type="geo-json" specific-use="{&#34;type&#34;:&#34;Point&#34;,&#34;coordinates&#34;:[8.791611,36.938083]}" id="NCID0EDBCI" xlink:type="simple">N36°56'17.1// E8°47'29.8</named-content></named-content>// 13-03-2005” reverse “<tp:taxon-name><tp:taxon-name-part taxon-name-part-type="genus" reg="Meladema">Meladema</tp:taxon-name-part></tp:taxon-name>” [<abbrev xmlns:xlink="http://www.w3.org/1999/xlink" xlink:title="Handwriting" id="ABBRID0EOBCI" xlink:type="simple">HW</abbrev>] “<named-content xmlns:xlink="http://www.w3.org/1999/xlink" content-type="dwc:institutional_code" xlink:type="simple">MNCN</named-content> AI-84// DNA spare ex.” [<abbrev xmlns:xlink="http://www.w3.org/1999/xlink" xlink:title="Handwriting" id="ABBRID0EXBCI" xlink:type="simple">HW</abbrev>] “DNA voucher// <named-content xmlns:xlink="http://www.w3.org/1999/xlink" content-type="dwc:institutional_code" xlink:type="simple">MNCN</named-content>-AI84” (<named-content xmlns:xlink="http://www.w3.org/1999/xlink" content-type="dwc:institutional_code" xlink:type="simple">IBE</named-content>). <bold>Turkey</bold>: 1 ♀ “26/vii/2014 TURKEY Izmir// 6 km E of Phoca, head of// reservoir 38 39 37.3N// 26 49 23.9E 40m// I. Ribera &amp; A Cieslak leg.” “TR 15” [<abbrev xmlns:xlink="http://www.w3.org/1999/xlink" xlink:title="Handwriting" id="ABBRID0EHCCI" xlink:type="simple">HW</abbrev>] “DNA voucher// <named-content xmlns:xlink="http://www.w3.org/1999/xlink" content-type="dwc:institutional_code" xlink:type="simple">IBE</named-content>-DV294” (<named-content xmlns:xlink="http://www.w3.org/1999/xlink" content-type="dwc:institutional_code" xlink:type="simple">IBE</named-content>). All with “<italic><tp:taxon-name><tp:taxon-name-part taxon-name-part-type="genus" reg="Meladema">Meladema</tp:taxon-name-part></tp:taxon-name></italic>// <italic><tp:taxon-name><tp:taxon-name-part taxon-name-part-type="species" reg="coriacea">coriacea</tp:taxon-name-part></tp:taxon-name></italic> Laporte, 1835// D T Bilton [or I Ribera] det. 2017”.</p><p>
            <bold>Additional material examined (non-genotyped specimens). Algeria</bold>: 8 ♂♂, 15 ♀♀ “Algerie// Yakouren// J Dayren// VI.VII. 1909” “MUSÉUM PARIS// 1952// COLL R OBERTHUR” [blue label] (<named-content xmlns:xlink="http://www.w3.org/1999/xlink" content-type="dwc:institutional_code" xlink:type="simple">MNHN</named-content>); 1 ♂, 1 ♀ “Algerie// Yakouren// J Dayren// VI.VII. 1909” “MUSÉUM PARIS// 1952// COLL R OBERTHUR” [blue label] “<tp:taxon-name><tp:taxon-name-part taxon-name-part-type="genus" reg="Meladema">Meladema</tp:taxon-name-part></tp:taxon-name>// <tp:taxon-name><tp:taxon-name-part taxon-name-part-type="species" reg="coriaceum">coriaceum</tp:taxon-name-part></tp:taxon-name>// Cast.// de. M. Brancucci ‘82” [Latin name, describer &amp; ’82 <abbrev xmlns:xlink="http://www.w3.org/1999/xlink" xlink:title="Handwriting" id="ABBRID0EZDCI" xlink:type="simple">HW</abbrev>] (<named-content xmlns:xlink="http://www.w3.org/1999/xlink" content-type="dwc:institutional_code" xlink:type="simple">MNHN</named-content>); 1 ♀ “Algerie// Yakouren// J Dayren// VI.VII. 1909” “MUSÉUM PARIS// 1952// COLL R OBERTHUR” [blue label] “<tp:taxon-name><tp:taxon-name-part taxon-name-part-type="genus" reg="Meladema">Meladema</tp:taxon-name-part></tp:taxon-name>// <tp:taxon-name><tp:taxon-name-part taxon-name-part-type="species" reg="coriacea">coriacea</tp:taxon-name-part></tp:taxon-name>// Cast.” [<abbrev xmlns:xlink="http://www.w3.org/1999/xlink" xlink:title="Handwriting" id="ABBRID0EMECI" xlink:type="simple">HW</abbrev>] (<named-content xmlns:xlink="http://www.w3.org/1999/xlink" content-type="dwc:institutional_code" xlink:type="simple">MNHN</named-content>); 1 ♀ “<tp:taxon-name><tp:taxon-name-part taxon-name-part-type="genus" reg="Meladema">Meladema</tp:taxon-name-part></tp:taxon-name>// <tp:taxon-name><tp:taxon-name-part taxon-name-part-type="species" reg="coriaceum">coriaceum</tp:taxon-name-part></tp:taxon-name>// O. Kaïrous, Mouz.// 8 avríl 06” [<abbrev xmlns:xlink="http://www.w3.org/1999/xlink" xlink:title="Handwriting" id="ABBRID0E6ECI" xlink:type="simple">HW</abbrev>] “MUSÉUM PARIS// Coll. P. de Peyerimhoff// 1950” (<named-content xmlns:xlink="http://www.w3.org/1999/xlink" content-type="dwc:institutional_code" xlink:type="simple">MNHN</named-content>); 1 ♀ “O. Kaïrous// mouzaïa// 8 avríl 06” [<abbrev xmlns:xlink="http://www.w3.org/1999/xlink" xlink:title="Handwriting" id="ABBRID0EDFCI" xlink:type="simple">HW</abbrev>] “MUSÉUM PARIS// Coll. P. de Peyerimhoff// 1950” (<named-content xmlns:xlink="http://www.w3.org/1999/xlink" content-type="dwc:institutional_code" xlink:type="simple">MNHN</named-content>); 1 ♂ “<tp:taxon-name><tp:taxon-name-part taxon-name-part-type="genus" reg="Meladema">Meladema</tp:taxon-name-part></tp:taxon-name>// <tp:taxon-name><tp:taxon-name-part taxon-name-part-type="species" reg="coriaceum">coriaceum</tp:taxon-name-part></tp:taxon-name>// Djurdj. 9” [<abbrev xmlns:xlink="http://www.w3.org/1999/xlink" xlink:title="Handwriting" id="ABBRID0EWFCI" xlink:type="simple">HW</abbrev>] “MUSÉUM PARIS// Coll. P. de Peyerimhoff// 1950” (<named-content xmlns:xlink="http://www.w3.org/1999/xlink" content-type="dwc:institutional_code" xlink:type="simple">MNHN</named-content>); 1 ♂ “Djurdjura// 14.VIII.1947” [<abbrev xmlns:xlink="http://www.w3.org/1999/xlink" xlink:title="Handwriting" id="ABBRID0E1FCI" xlink:type="simple">HW</abbrev>] “MUSÉUM PARIS// Coll. P. de Peyerimhoff// 1950” (<named-content xmlns:xlink="http://www.w3.org/1999/xlink" content-type="dwc:institutional_code" xlink:type="simple">MNHN</named-content>); <!--PageBreak-->1 ♀ “Aïn Takrarat// Mouzaïa// 28.VII.1934” [<abbrev xmlns:xlink="http://www.w3.org/1999/xlink" xlink:title="Handwriting" id="ABBRID0EAGCI" xlink:type="simple">HW</abbrev>] “MUSÉUM PARIS// Coll. P. de Peyerimhoff// 1950” (<named-content xmlns:xlink="http://www.w3.org/1999/xlink" content-type="dwc:institutional_code" xlink:type="simple">MNHN</named-content>); 1 ♂ “Oued In Dalay// Kouddu// Hoggar// 19.3.1925” [<abbrev xmlns:xlink="http://www.w3.org/1999/xlink" xlink:title="Handwriting" id="ABBRID0EEGCI" xlink:type="simple">HW</abbrev>] “MUSÉUM PARIS// Coll. P. de Peyerimhoff// 1950” (<named-content xmlns:xlink="http://www.w3.org/1999/xlink" content-type="dwc:institutional_code" xlink:type="simple">MNHN</named-content>); 1 ♂, 1 ♀ “Aguelmane// Sekkarasen// Hoggar 206// 29.3.1928” [<abbrev xmlns:xlink="http://www.w3.org/1999/xlink" xlink:title="Handwriting" id="ABBRID0EIGCI" xlink:type="simple">HW</abbrev>] “MISSION DU// HOGGAR// FÉVRIER-MAI// 1928” “MUSÉUM PARIS// Coll. P. de Peyerimhoff// 1950” (<named-content xmlns:xlink="http://www.w3.org/1999/xlink" content-type="dwc:institutional_code" xlink:type="simple">MNHN</named-content>); 1 ♂ “Oued Tinikert// Mt. Oudan, 1160// 16 avril 1928” [<abbrev xmlns:xlink="http://www.w3.org/1999/xlink" xlink:title="Handwriting" id="ABBRID0EMGCI" xlink:type="simple">HW</abbrev>] “MISSION DU// HOGGAR// FÉVRIER-MAI// 1928” “MUSÉUM PARIS// Coll. P. de Peyerimhoff// 1950” (<named-content xmlns:xlink="http://www.w3.org/1999/xlink" content-type="dwc:institutional_code" xlink:type="simple">MNHN</named-content>); 1 ♀ “Tassili des Ajjers// Gta. de Tikkal// 24 mars 1961” [<abbrev xmlns:xlink="http://www.w3.org/1999/xlink" xlink:title="Handwriting" id="ABBRID0EQGCI" xlink:type="simple">HW</abbrev>] “MUSÉUM PARIS// Coll. P. de Peyerimhoff// 1950” (<named-content xmlns:xlink="http://www.w3.org/1999/xlink" content-type="dwc:institutional_code" xlink:type="simple">MNHN</named-content>); 1 ♂ [green circle, illegible <abbrev xmlns:xlink="http://www.w3.org/1999/xlink" xlink:title="Handwriting" id="ABBRID0EUGCI" xlink:type="simple">HW</abbrev>] “<tp:taxon-name><tp:taxon-name-part taxon-name-part-type="genus" reg="Meladema">Meladema</tp:taxon-name-part></tp:taxon-name>// <tp:taxon-name><tp:taxon-name-part taxon-name-part-type="species" reg="coriaceum">coriaceum</tp:taxon-name-part></tp:taxon-name>// Bône” [<abbrev xmlns:xlink="http://www.w3.org/1999/xlink" xlink:title="Handwriting" id="ABBRID0EHHCI" xlink:type="simple">HW</abbrev>] (<abbrev xmlns:xlink="http://www.w3.org/1999/xlink" content-type="institution" xlink:title="Institut royal des Sciences naturelles de Belgique, Brussels, Belgium" id="ABBRID0ELHCI" xlink:type="simple">ISNB</abbrev>); 1 ♂ “C. <tp:taxon-name><tp:taxon-name-part taxon-name-part-type="species" reg="coriaceus">coriaceus</tp:taxon-name-part></tp:taxon-name>// Alger” [<abbrev xmlns:xlink="http://www.w3.org/1999/xlink" xlink:title="Handwriting" id="ABBRID0EZHCI" xlink:type="simple">HW</abbrev>] “G. C. Champion Coll.// B. M. 1927-409” (<named-content xmlns:xlink="http://www.w3.org/1999/xlink" content-type="dwc:institutional_code" xlink:type="simple">BMNH</named-content>); 1 ♂ “27// 95” “Setif.// Algerien” [<abbrev xmlns:xlink="http://www.w3.org/1999/xlink" xlink:title="Handwriting" id="ABBRID0ECICI" xlink:type="simple">HW</abbrev>] “<tp:taxon-name><tp:taxon-name-part taxon-name-part-type="genus" reg="Meladema">Meladema</tp:taxon-name-part></tp:taxon-name>// <tp:taxon-name><tp:taxon-name-part taxon-name-part-type="species" reg="coriacea">coriacea</tp:taxon-name-part></tp:taxon-name> Lap.// det. H. Shaverdo 2015” [Latin name, describer &amp; 15 <abbrev xmlns:xlink="http://www.w3.org/1999/xlink" xlink:title="Handwriting" id="ABBRID0EVICI" xlink:type="simple">HW</abbrev>] (<named-content xmlns:xlink="http://www.w3.org/1999/xlink" content-type="dwc:institutional_code" xlink:type="simple">NMW</named-content>). <bold>Chad</bold>: 1 ♂ “KOUDOU// VERS 2000 m.// 17 XI 49” “TIBESTI// MASSIF KOUSSI// PH. DE MIRÉ” “<tp:taxon-name><tp:taxon-name-part taxon-name-part-type="genus" reg="Meladema">Meladema</tp:taxon-name-part></tp:taxon-name>// <tp:taxon-name><tp:taxon-name-part taxon-name-part-type="species" reg="coriaceum">coriaceum</tp:taxon-name-part></tp:taxon-name> Cast.// C. Legros det.” [Latin name &amp; describer <abbrev xmlns:xlink="http://www.w3.org/1999/xlink" xlink:title="Handwriting" id="ABBRID0EPJCI" xlink:type="simple">HW</abbrev>] (<named-content xmlns:xlink="http://www.w3.org/1999/xlink" content-type="dwc:institutional_code" xlink:type="simple">MNHN</named-content>); 2 ♀♀ “KOUDOU// VERS 2000 m.// 17 XI 49” “TIBESTI// MASSIF KOUSSI// PH. DE MIRÉ” (<named-content xmlns:xlink="http://www.w3.org/1999/xlink" content-type="dwc:institutional_code" xlink:type="simple">MNHN</named-content>); 1 ♀ “Bassin de Gorrom// 2500m.// 24 déc. 1958” “TIBESTI// Emi Koussi// Bruneau de Miré” “DNA voucher// <named-content xmlns:xlink="http://www.w3.org/1999/xlink" content-type="dwc:institutional_code" xlink:type="simple">IBE</named-content>-AN740” [not possible to amplify any DNA sequences] (<named-content xmlns:xlink="http://www.w3.org/1999/xlink" content-type="dwc:institutional_code" xlink:type="simple">MNHN</named-content>); 1 ♀ “Tibesti// S. O du Kohoz// 2000m// 6.XI.49 Miré” [<abbrev xmlns:xlink="http://www.w3.org/1999/xlink" xlink:title="Handwriting" id="ABBRID0E6JCI" xlink:type="simple">HW</abbrev>] “MUSÉUM PARIS// Coll. P. de Peyerimhoff// 1950” (<named-content xmlns:xlink="http://www.w3.org/1999/xlink" content-type="dwc:institutional_code" xlink:type="simple">MNHN</named-content>). <bold>France, mainland</bold>: 1 ♂, 1 ♀ “S. France,// Cerbere.// C. Thomas &amp;// R. L. Pocock.// 1900-215.// 18.IV.00” [date <abbrev xmlns:xlink="http://www.w3.org/1999/xlink" xlink:title="Handwriting" id="ABBRID0EFKCI" xlink:type="simple">HW</abbrev>] (<named-content xmlns:xlink="http://www.w3.org/1999/xlink" content-type="dwc:institutional_code" xlink:type="simple">BMNH</named-content>); 1 ♂ “S. France,// Cerbere.// C. Thomas &amp;// R. L. Pocock.// 1900-215.// 18.IV.00” [date <abbrev xmlns:xlink="http://www.w3.org/1999/xlink" xlink:title="Handwriting" id="ABBRID0EOKCI" xlink:type="simple">HW</abbrev>] “<tp:taxon-name><tp:taxon-name-part taxon-name-part-type="genus" reg="Scutopterus">Scutopterus</tp:taxon-name-part></tp:taxon-name>// <tp:taxon-name><tp:taxon-name-part taxon-name-part-type="species" reg="coriaceus">coriaceus</tp:taxon-name-part></tp:taxon-name> Aub,” [<abbrev xmlns:xlink="http://www.w3.org/1999/xlink" xlink:title="Handwriting" id="ABBRID0EBLCI" xlink:type="simple">HW</abbrev>] (<named-content xmlns:xlink="http://www.w3.org/1999/xlink" content-type="dwc:institutional_code" xlink:type="simple">BMNH</named-content>); 1 ♀ “S. France,// Cerbere.// C. Thomas &amp;// R. L. Pocock.// 1900-215.// 18.IV.00” [date <abbrev xmlns:xlink="http://www.w3.org/1999/xlink" xlink:title="Handwriting" id="ABBRID0EKLCI" xlink:type="simple">HW</abbrev>] “<tp:taxon-name><tp:taxon-name-part taxon-name-part-type="genus" reg="Meladema">Meladema</tp:taxon-name-part></tp:taxon-name>// <tp:taxon-name><tp:taxon-name-part taxon-name-part-type="species" reg="coriacea">coriacea</tp:taxon-name-part></tp:taxon-name> Cast.// C. R. Smith det. 1982” [Latin name, describer &amp; 2 <abbrev xmlns:xlink="http://www.w3.org/1999/xlink" xlink:title="Handwriting" id="ABBRID0E4LCI" xlink:type="simple">HW</abbrev>] (<named-content xmlns:xlink="http://www.w3.org/1999/xlink" content-type="dwc:institutional_code" xlink:type="simple">BMNH</named-content>); 1 ♂, 3 ♀♀ “ BANYULS// PYR. OR.// 12.8.1950” [12.8. <abbrev xmlns:xlink="http://www.w3.org/1999/xlink" xlink:title="Handwriting" id="ABBRID0EGMCI" xlink:type="simple">HW</abbrev>] “BACHUFER” (<named-content xmlns:xlink="http://www.w3.org/1999/xlink" content-type="dwc:institutional_code" xlink:type="simple">NMW</named-content>); 2 ♂♂, 1 ♀ “Banyuls s. Mer// 17.25 – V – 1951// F. G. Overlaet” “R, Mouchamps det.// <tp:taxon-name><tp:taxon-name-part taxon-name-part-type="genus" reg="Meladema">Meladema</tp:taxon-name-part> <tp:taxon-name-part taxon-name-part-type="species" reg="coriacea">coriacea</tp:taxon-name-part></tp:taxon-name> Cast.” [Latin name &amp; describer <abbrev xmlns:xlink="http://www.w3.org/1999/xlink" xlink:title="Handwriting" id="ABBRID0EZMCI" xlink:type="simple">HW</abbrev>] (<abbrev xmlns:xlink="http://www.w3.org/1999/xlink" content-type="institution" xlink:title="Institut royal des Sciences naturelles de Belgique, Brussels, Belgium" id="ABBRID0E4MCI" xlink:type="simple">ISNB</abbrev>); 1 ♂, 2 ♀♀ “Banyuls s. Mer// 17.25 – V – 1951// F. G. Overlaet” (<abbrev xmlns:xlink="http://www.w3.org/1999/xlink" content-type="institution" xlink:title="Institut royal des Sciences naturelles de Belgique, Brussels, Belgium" id="ABBRID0ECNCI" xlink:type="simple">ISNB</abbrev>); 1 ♂, 1 ♀ “21.8.84 France// Pyr. Or., ung. Banyuls// Bach Fery leg.” [<abbrev xmlns:xlink="http://www.w3.org/1999/xlink" xlink:title="Handwriting" id="ABBRID0EHNCI" xlink:type="simple">HW</abbrev>] “Mel.// <tp:taxon-name><tp:taxon-name-part taxon-name-part-type="species" reg="coriacea">coriacea</tp:taxon-name-part></tp:taxon-name>// Cast. Fery det.” [<abbrev xmlns:xlink="http://www.w3.org/1999/xlink" xlink:title="Handwriting" id="ABBRID0EUNCI" xlink:type="simple">HW</abbrev>] (<named-content xmlns:xlink="http://www.w3.org/1999/xlink" content-type="dwc:institutional_code" xlink:type="simple">NMW</named-content>); 1 ♂ “meladema// <tp:taxon-name><tp:taxon-name-part taxon-name-part-type="species" reg="coriaceum">coriaceum</tp:taxon-name-part></tp:taxon-name>” [<abbrev xmlns:xlink="http://www.w3.org/1999/xlink" xlink:title="Handwriting" id="ABBRID0EGOCI" xlink:type="simple">HW</abbrev>] “Foix” [<abbrev xmlns:xlink="http://www.w3.org/1999/xlink" xlink:title="Handwriting" id="ABBRID0EKOCI" xlink:type="simple">HW</abbrev>] “Coll. E. Dongé// Le Moult vendit” (<abbrev xmlns:xlink="http://www.w3.org/1999/xlink" content-type="institution" xlink:title="Institut royal des Sciences naturelles de Belgique, Brussels, Belgium" id="ABBRID0EOOCI" xlink:type="simple">ISNB</abbrev>); 1 ♂ “AVEYRON FR.// ST. ROME CERN.// VII-VIII 1940” “Coll. R. Van Dorsselaer” (<abbrev xmlns:xlink="http://www.w3.org/1999/xlink" content-type="institution" xlink:title="Institut royal des Sciences naturelles de Belgique, Brussels, Belgium" id="ABBRID0ETOCI" xlink:type="simple">ISNB</abbrev>); 1 ♀ “Provence” “Coll. P. Boppe// Le Moult vendit” (<abbrev xmlns:xlink="http://www.w3.org/1999/xlink" content-type="institution" xlink:title="Institut royal des Sciences naturelles de Belgique, Brussels, Belgium" id="ABBRID0EYOCI" xlink:type="simple">ISNB</abbrev>); 3 ♀♀ “France. 10.10.55.// Provence.// leg. Weygoldt.’’ reverse “Coriaceum// Budberg” [<abbrev xmlns:xlink="http://www.w3.org/1999/xlink" xlink:title="Handwriting" id="ABBRID0E4OCI" xlink:type="simple">HW</abbrev>] (<named-content xmlns:xlink="http://www.w3.org/1999/xlink" content-type="dwc:institutional_code" xlink:type="simple">NMW</named-content>); 1 ♂ “Carcassonne// L. GAVOY” “♂” “MELADEMA// CORIACEUM// LAP.” (<abbrev xmlns:xlink="http://www.w3.org/1999/xlink" content-type="institution" xlink:title="Institut royal des Sciences naturelles de Belgique, Brussels, Belgium" id="ABBRID0EGPCI" xlink:type="simple">ISNB</abbrev>); 1 ♀ “Carcassonne// Aude” [<abbrev xmlns:xlink="http://www.w3.org/1999/xlink" xlink:title="Handwriting" id="ABBRID0ELPCI" xlink:type="simple">HW</abbrev>] “Ex. Coll. Bettinger” (<abbrev xmlns:xlink="http://www.w3.org/1999/xlink" content-type="institution" xlink:title="Institut royal des Sciences naturelles de Belgique, Brussels, Belgium" id="ABBRID0EPPCI" xlink:type="simple">ISNB</abbrev>); 1 ♀ “Toulon.” [<abbrev xmlns:xlink="http://www.w3.org/1999/xlink" xlink:title="Handwriting" id="ABBRID0EUPCI" xlink:type="simple">HW</abbrev>] “Gallia// mer.” “Collectio// Kaufmann” (<named-content xmlns:xlink="http://www.w3.org/1999/xlink" content-type="dwc:institutional_code" xlink:type="simple">NMW</named-content>); 1 ♂, 2 ♀♀ “Toulon// S. Frankreich” reverse “A// 7598” [<abbrev xmlns:xlink="http://www.w3.org/1999/xlink" xlink:title="Handwriting" id="ABBRID0E4PCI" xlink:type="simple">HW</abbrev>] (<named-content xmlns:xlink="http://www.w3.org/1999/xlink" content-type="dwc:institutional_code" xlink:type="simple">NMW</named-content>); 1 ♂, 1 ♀ “Gard” [<abbrev xmlns:xlink="http://www.w3.org/1999/xlink" xlink:title="Handwriting" id="ABBRID0EGQCI" xlink:type="simple">HW</abbrev>] “ex coll R P David// ex coll Peres Jesuites// (le moult vendit)” (<abbrev xmlns:xlink="http://www.w3.org/1999/xlink" content-type="institution" xlink:title="Institut royal des Sciences naturelles de Belgique, Brussels, Belgium" id="ABBRID0EKQCI" xlink:type="simple">ISNB</abbrev>); 1 ♂ “La Sauzette” “<tp:taxon-name><tp:taxon-name-part taxon-name-part-type="genus" reg="Meladema">Meladema</tp:taxon-name-part></tp:taxon-name>// <tp:taxon-name><tp:taxon-name-part taxon-name-part-type="species" reg="coriaceum">coriaceum</tp:taxon-name-part></tp:taxon-name>” [<abbrev xmlns:xlink="http://www.w3.org/1999/xlink" xlink:title="Handwriting" id="ABBRID0E5QCI" xlink:type="simple">HW</abbrev>] (<abbrev xmlns:xlink="http://www.w3.org/1999/xlink" content-type="institution" xlink:title="Institut royal des Sciences naturelles de Belgique, Brussels, Belgium" id="ABBRID0ECRCI" xlink:type="simple">ISNB</abbrev>); 1 ♂ “St. Etienne Valléefranc. de// s// Rogerie” [<abbrev xmlns:xlink="http://www.w3.org/1999/xlink" xlink:title="Handwriting" id="ABBRID0EHRCI" xlink:type="simple">HW</abbrev> – Villefranche de Rougerie?] “Coll. A. Fauvel” “Coriacea// Lap.” [<abbrev xmlns:xlink="http://www.w3.org/1999/xlink" xlink:title="Handwriting" id="ABBRID0ELRCI" xlink:type="simple">HW</abbrev>] (<abbrev xmlns:xlink="http://www.w3.org/1999/xlink" content-type="institution" xlink:title="Institut royal des Sciences naturelles de Belgique, Brussels, Belgium" id="ABBRID0EPRCI" xlink:type="simple">ISNB</abbrev>); 1 ♂ “CAUX// HERAULT// IX 1928” [IX &amp; 8 <abbrev xmlns:xlink="http://www.w3.org/1999/xlink" xlink:title="Handwriting" id="ABBRID0EURCI" xlink:type="simple">HW</abbrev>] “Collection// Dr. Guignot” “♂” “Guignot det// MELADEMA// <tp:taxon-name><tp:taxon-name-part taxon-name-part-type="species" reg="coriacea">coriacea</tp:taxon-name-part></tp:taxon-name> Cast.” [Latin name &amp; describer <abbrev xmlns:xlink="http://www.w3.org/1999/xlink" xlink:title="Handwriting" id="ABBRID0EBSCI" xlink:type="simple">HW</abbrev>] (<abbrev xmlns:xlink="http://www.w3.org/1999/xlink" content-type="institution" xlink:title="Institut royal des Sciences naturelles de Belgique, Brussels, Belgium" id="ABBRID0EFSCI" xlink:type="simple">ISNB</abbrev>); 1 ♂ “CAUX// HERAULT// IX 1928” [8 <abbrev xmlns:xlink="http://www.w3.org/1999/xlink" xlink:title="Handwriting" id="ABBRID0EKSCI" xlink:type="simple">HW</abbrev>] “♂” “MUSÉUM PARIS// 1960// Coll F. Guignot” “<tp:taxon-name><tp:taxon-name-part taxon-name-part-type="species" reg="coriacea">coriacea</tp:taxon-name-part></tp:taxon-name> Cast.” [<abbrev xmlns:xlink="http://www.w3.org/1999/xlink" xlink:title="Handwriting" id="ABBRID0EXSCI" xlink:type="simple">HW</abbrev>] (<named-content xmlns:xlink="http://www.w3.org/1999/xlink" content-type="dwc:institutional_code" xlink:type="simple">MNHN</named-content>); 2 ♀♀ “CAUX// HERAULT// IX 1928” [8 <abbrev xmlns:xlink="http://www.w3.org/1999/xlink" xlink:title="Handwriting" id="ABBRID0E2SCI" xlink:type="simple">HW</abbrev>] “♀” “MUSÉUM PARIS// 1960// Coll F. Guignot” (<named-content xmlns:xlink="http://www.w3.org/1999/xlink" content-type="dwc:institutional_code" xlink:type="simple">MNHN</named-content>); 2 ♂♂ “neffies// HERAULT// H. LAVAGNE” [neffies <abbrev xmlns:xlink="http://www.w3.org/1999/xlink" xlink:title="Handwriting" id="ABBRID0E6SCI" xlink:type="simple">HW</abbrev>] “Coriaceum” [<abbrev xmlns:xlink="http://www.w3.org/1999/xlink" xlink:title="Handwriting" id="ABBRID0EDTCI" xlink:type="simple">HW</abbrev>] “Ex Coll. Bettinger” (<abbrev xmlns:xlink="http://www.w3.org/1999/xlink" content-type="institution" xlink:title="Institut royal des Sciences naturelles de Belgique, Brussels, Belgium" id="ABBRID0EHTCI" xlink:type="simple">ISNB</abbrev>); 1 ♀ “St GUILHEM// HERAULT// H. LAVAGNE” “Coriaceum” [<abbrev xmlns:xlink="http://www.w3.org/1999/xlink" xlink:title="Handwriting" id="ABBRID0EMTCI" xlink:type="simple">HW</abbrev>] “Ex. Coll. Bettinger” (<abbrev xmlns:xlink="http://www.w3.org/1999/xlink" content-type="institution" xlink:title="Institut royal des Sciences naturelles de Belgique, Brussels, Belgium" id="ABBRID0EQTCI" xlink:type="simple">ISNB</abbrev>); 1 ♀ “<tp:taxon-name><tp:taxon-name-part taxon-name-part-type="genus" reg="Meladema">Meladema</tp:taxon-name-part></tp:taxon-name>// <tp:taxon-name><tp:taxon-name-part taxon-name-part-type="species" reg="coriaceum">coriaceum</tp:taxon-name-part></tp:taxon-name>” [<abbrev xmlns:xlink="http://www.w3.org/1999/xlink" xlink:title="Handwriting" id="ABBRID0EEUCI" xlink:type="simple">HW</abbrev>] “Montpellier// (Hérault)” [<abbrev xmlns:xlink="http://www.w3.org/1999/xlink" xlink:title="Handwriting" id="ABBRID0EIUCI" xlink:type="simple">HW</abbrev>] “Coll. E. Dongé// Le Moult vendit” (<abbrev xmlns:xlink="http://www.w3.org/1999/xlink" content-type="institution" xlink:title="Institut royal des Sciences naturelles de Belgique, Brussels, Belgium" id="ABBRID0EMUCI" xlink:type="simple">ISNB</abbrev>); 1 ♀ “Béziers// (He<sup>lt</sup>.)” [<abbrev xmlns:xlink="http://www.w3.org/1999/xlink" xlink:title="Handwriting" id="ABBRID0ETUCI" xlink:type="simple">HW</abbrev>] “Coll. E. Dongé// Le Moult vendit” (<abbrev xmlns:xlink="http://www.w3.org/1999/xlink" content-type="institution" xlink:title="Institut royal des Sciences naturelles de Belgique, Brussels, Belgium" id="ABBRID0EXUCI" xlink:type="simple">ISNB</abbrev>); 2 ♂♂ “Lozère” [<abbrev xmlns:xlink="http://www.w3.org/1999/xlink" xlink:title="Handwriting" id="ABBRID0E3UCI" xlink:type="simple">HW</abbrev>] “<tp:taxon-name><tp:taxon-name-part taxon-name-part-type="genus" reg="Meladema">Meladema</tp:taxon-name-part></tp:taxon-name>// <tp:taxon-name><tp:taxon-name-part taxon-name-part-type="species" reg="coriaceum">coriaceum</tp:taxon-name-part></tp:taxon-name>” [<abbrev xmlns:xlink="http://www.w3.org/1999/xlink" xlink:title="Handwriting" id="ABBRID0EPVCI" xlink:type="simple">HW</abbrev>] “Coll. E. Dongé// Le Moult vendit” (<abbrev xmlns:xlink="http://www.w3.org/1999/xlink" content-type="institution" xlink:title="Institut royal des Sciences naturelles de Belgique, Brussels, Belgium" id="ABBRID0ETVCI" xlink:type="simple">ISNB</abbrev>); 2 ♂♂ “Lozère” [small, circular brown label, no text] “Coll. Odier.// B. M. 1921-288” (<named-content xmlns:xlink="http://www.w3.org/1999/xlink" content-type="dwc:institutional_code" xlink:type="simple">BMNH</named-content>); 1 ♀ “♀// 5188” [<abbrev xmlns:xlink="http://www.w3.org/1999/xlink" xlink:title="Handwriting" id="ABBRID0E4VCI" xlink:type="simple">HW</abbrev>] “Coll. R. I. Sc. N. B.// France Marseille// Coll. Fairmaire// Coll. L. Pandellé” [Marseille &amp; Coll. Fairmaire <abbrev xmlns:xlink="http://www.w3.org/1999/xlink" xlink:title="Handwriting" id="ABBRID0EBWCI" xlink:type="simple">HW</abbrev>] “Coll. A. Fauvel// (ex. coll. Pandellé)// <tp:taxon-name><tp:taxon-name-part taxon-name-part-type="genus" reg="Meladema">Meladema</tp:taxon-name-part></tp:taxon-name>// <tp:taxon-name><tp:taxon-name-part taxon-name-part-type="species" reg="coriacea">coriacea</tp:taxon-name-part></tp:taxon-name> Lap.// R.I.Sc.N.B. 17.819” [Latin name &amp; describer <abbrev xmlns:xlink="http://www.w3.org/1999/xlink" xlink:title="Handwriting" id="ABBRID0EUWCI" xlink:type="simple">HW</abbrev>] (<abbrev xmlns:xlink="http://www.w3.org/1999/xlink" content-type="institution" xlink:title="Institut royal des Sciences naturelles de Belgique, Brussels, Belgium" id="ABBRID0EYWCI" xlink:type="simple">ISNB</abbrev>); 1 ♀ “♀” [<abbrev xmlns:xlink="http://www.w3.org/1999/xlink" xlink:title="Handwriting" id="ABBRID0E4WCI" xlink:type="simple">HW</abbrev>] “Coll. R. I. Sc. N. B.// France Marseille// Coll. Fairmaire// Coll. L. Pandellé” [Marseille &amp; Coll. Fairmaire <abbrev xmlns:xlink="http://www.w3.org/1999/xlink" xlink:title="Handwriting" id="ABBRID0EBXCI" xlink:type="simple">HW</abbrev>] “Coll. A. Fauvel// (ex. coll. Pandellé)// <tp:taxon-name><tp:taxon-name-part taxon-name-part-type="genus" reg="Meladema">Meladema</tp:taxon-name-part></tp:taxon-name>// <tp:taxon-name><tp:taxon-name-part taxon-name-part-type="species" reg="coriacea">coriacea</tp:taxon-name-part></tp:taxon-name> Lap.// R.I.Sc.N.B. <!--PageBreak--><!--PageBreak-->17.819” [Latin name &amp; describer <abbrev xmlns:xlink="http://www.w3.org/1999/xlink" xlink:title="Handwriting" id="ABBRID0EXXCI" xlink:type="simple">HW</abbrev>] (<abbrev xmlns:xlink="http://www.w3.org/1999/xlink" content-type="institution" xlink:title="Institut royal des Sciences naturelles de Belgique, Brussels, Belgium" id="ABBRID0E2XCI" xlink:type="simple">ISNB</abbrev>); 1 ♂ “♂// 5188” [<abbrev xmlns:xlink="http://www.w3.org/1999/xlink" xlink:title="Handwriting" id="ABBRID0EAYCI" xlink:type="simple">HW</abbrev>] “Coll. R. I. Sc. N. B.// France Marseille// Coll. Fairmaire// Coll. L. Pandellé” [Marseille &amp; Coll. Fairmaire <abbrev xmlns:xlink="http://www.w3.org/1999/xlink" xlink:title="Handwriting" id="ABBRID0EEYCI" xlink:type="simple">HW</abbrev>] “Coll. A. Fauvel// (ex. coll. Pandellé)// <tp:taxon-name><tp:taxon-name-part taxon-name-part-type="genus" reg="Meladema">Meladema</tp:taxon-name-part></tp:taxon-name>// <tp:taxon-name><tp:taxon-name-part taxon-name-part-type="species" reg="coriacea">coriacea</tp:taxon-name-part></tp:taxon-name> Lap.// R.I.Sc.N.B. 17.819” [Latin name &amp; describer <abbrev xmlns:xlink="http://www.w3.org/1999/xlink" xlink:title="Handwriting" id="ABBRID0EXYCI" xlink:type="simple">HW</abbrev>] (<abbrev xmlns:xlink="http://www.w3.org/1999/xlink" content-type="institution" xlink:title="Institut royal des Sciences naturelles de Belgique, Brussels, Belgium" id="ABBRID0E2YCI" xlink:type="simple">ISNB</abbrev>); 1 ♂ “♂// 5188” [<abbrev xmlns:xlink="http://www.w3.org/1999/xlink" xlink:title="Handwriting" id="ABBRID0EAZCI" xlink:type="simple">HW</abbrev>] “Coll. R. I. Sc. N. B.// France Marseille// Coll. Fairmaire// Coll. L. Pandellé” [Marseille &amp; Coll. Fairmaire <abbrev xmlns:xlink="http://www.w3.org/1999/xlink" xlink:title="Handwriting" id="ABBRID0EEZCI" xlink:type="simple">HW</abbrev>] “Coll. A. Fauvel// (ex. coll. Pandellé)// <tp:taxon-name><tp:taxon-name-part taxon-name-part-type="genus" reg="Meladema">Meladema</tp:taxon-name-part></tp:taxon-name>// <tp:taxon-name><tp:taxon-name-part taxon-name-part-type="species" reg="coriacea">coriacea</tp:taxon-name-part></tp:taxon-name> Lap.// R.I.Sc.N.B. 17.819” [Latin name &amp; describer <abbrev xmlns:xlink="http://www.w3.org/1999/xlink" xlink:title="Handwriting" id="ABBRID0EXZCI" xlink:type="simple">HW</abbrev>] “<tp:taxon-name><tp:taxon-name-part taxon-name-part-type="genus" reg="Colymbetes">Colymbetes</tp:taxon-name-part></tp:taxon-name> Clairville// <tp:taxon-name><tp:taxon-name-part taxon-name-part-type="species" reg="coriaceus">coriaceus</tp:taxon-name-part></tp:taxon-name>, Hoffm.// Marseilles” [<abbrev xmlns:xlink="http://www.w3.org/1999/xlink" xlink:title="Handwriting" id="ABBRID0EK1CI" xlink:type="simple">HW</abbrev>] (<abbrev xmlns:xlink="http://www.w3.org/1999/xlink" content-type="institution" xlink:title="Institut royal des Sciences naturelles de Belgique, Brussels, Belgium" id="ABBRID0EO1CI" xlink:type="simple">ISNB</abbrev>); 6 ♂♂, 2 ♀♀ “St Cyr// Ravindu// Degoutant” [<abbrev xmlns:xlink="http://www.w3.org/1999/xlink" xlink:title="Handwriting" id="ABBRID0ET1CI" xlink:type="simple">HW</abbrev>] (<named-content xmlns:xlink="http://www.w3.org/1999/xlink" content-type="dwc:institutional_code" xlink:type="simple">MNHN</named-content>); 1 ♀ “Le Beausset.// Octobre” “<tp:taxon-name><tp:taxon-name-part taxon-name-part-type="genus" reg="Meladema">Meladema</tp:taxon-name-part></tp:taxon-name>// <tp:taxon-name><tp:taxon-name-part taxon-name-part-type="species" reg="coriaceum">coriaceum</tp:taxon-name-part></tp:taxon-name> Lap.” [<abbrev xmlns:xlink="http://www.w3.org/1999/xlink" xlink:title="Handwriting" id="ABBRID0EG2CI" xlink:type="simple">HW</abbrev>] (<named-content xmlns:xlink="http://www.w3.org/1999/xlink" content-type="dwc:institutional_code" xlink:type="simple">NMW</named-content>); 1 ♀ “Le Beausset.// Mol. de Boissy” (<named-content xmlns:xlink="http://www.w3.org/1999/xlink" content-type="dwc:institutional_code" xlink:type="simple">NMW</named-content>); 1 ♀ “M. <tp:taxon-name><tp:taxon-name-part taxon-name-part-type="species" reg="coriaceum">coriaceum</tp:taxon-name-part></tp:taxon-name>” [<abbrev xmlns:xlink="http://www.w3.org/1999/xlink" xlink:title="Handwriting" id="ABBRID0E42CI" xlink:type="simple">HW</abbrev>] “M. de Boissy// Le Beausset Var” [<abbrev xmlns:xlink="http://www.w3.org/1999/xlink" xlink:title="Handwriting" id="ABBRID0EB3CI" xlink:type="simple">HW</abbrev>] (<named-content xmlns:xlink="http://www.w3.org/1999/xlink" content-type="dwc:institutional_code" xlink:type="simple">NMW</named-content>); 1 ♀ “Rhonetal// mont. ol. Maures// östl. Aixen Provence” [<abbrev xmlns:xlink="http://www.w3.org/1999/xlink" xlink:title="Handwriting" id="ABBRID0EK3CI" xlink:type="simple">HW</abbrev>] “M. J. MAURES// Det. VI/81//511” [<abbrev xmlns:xlink="http://www.w3.org/1999/xlink" xlink:title="Handwriting" id="ABBRID0EO3CI" xlink:type="simple">HW</abbrev>] (<named-content xmlns:xlink="http://www.w3.org/1999/xlink" content-type="dwc:institutional_code" xlink:type="simple">NMW</named-content>); 1 ♂, 1 ♀ “Nice” [<abbrev xmlns:xlink="http://www.w3.org/1999/xlink" xlink:title="Handwriting" id="ABBRID0EX3CI" xlink:type="simple">HW</abbrev>] “coll. P. J. Roeflofs” (<abbrev xmlns:xlink="http://www.w3.org/1999/xlink" content-type="institution" xlink:title="Institut royal des Sciences naturelles de Belgique, Brussels, Belgium" id="ABBRID0E23CI" xlink:type="simple">ISNB</abbrev>); 1 ♀ “Gallia merid// Agay (Var)// 15 Juli 14// W. Liebmann// Arnstadt” [15 <abbrev xmlns:xlink="http://www.w3.org/1999/xlink" xlink:title="Handwriting" id="ABBRID0EA4CI" xlink:type="simple">HW</abbrev>] (<named-content xmlns:xlink="http://www.w3.org/1999/xlink" content-type="dwc:institutional_code" xlink:type="simple">NMW</named-content>); 2 ♂♂ “Gallia merid// Agay (Var)// 15 Juli 14// W. Liebmann// Arnstadt” [15 <abbrev xmlns:xlink="http://www.w3.org/1999/xlink" xlink:title="Handwriting" id="ABBRID0EJ4CI" xlink:type="simple">HW</abbrev>] “Collectio// Paganetti” (<named-content xmlns:xlink="http://www.w3.org/1999/xlink" content-type="dwc:institutional_code" xlink:type="simple">NMW</named-content>); 1 ♂, 1 ♀ “St. Maxime// Var// G. Audran” [<abbrev xmlns:xlink="http://www.w3.org/1999/xlink" xlink:title="Handwriting" id="ABBRID0ES4CI" xlink:type="simple">HW</abbrev>] “R. Mus. Hist. Nat.// Belg. I.G. 14.406” (<abbrev xmlns:xlink="http://www.w3.org/1999/xlink" content-type="institution" xlink:title="Institut royal des Sciences naturelles de Belgique, Brussels, Belgium" id="ABBRID0EW4CI" xlink:type="simple">ISNB</abbrev>); 1 ♀ “Hyères” [<abbrev xmlns:xlink="http://www.w3.org/1999/xlink" xlink:title="Handwriting" id="ABBRID0E24CI" xlink:type="simple">HW</abbrev>] “coll. A. Fauvel” (<abbrev xmlns:xlink="http://www.w3.org/1999/xlink" content-type="institution" xlink:title="Institut royal des Sciences naturelles de Belgique, Brussels, Belgium" id="ABBRID0E64CI" xlink:type="simple">ISNB</abbrev>); 1 ♂ “Nyons” [<abbrev xmlns:xlink="http://www.w3.org/1999/xlink" xlink:title="Handwriting" id="ABBRID0EE5CI" xlink:type="simple">HW</abbrev>] “<tp:taxon-name><tp:taxon-name-part taxon-name-part-type="genus" reg="Colymbetes">Colymbetes</tp:taxon-name-part></tp:taxon-name>// <tp:taxon-name><tp:taxon-name-part taxon-name-part-type="species" reg="coriaceus">coriaceus</tp:taxon-name-part></tp:taxon-name>// 22” [<abbrev xmlns:xlink="http://www.w3.org/1999/xlink" xlink:title="Handwriting" id="ABBRID0EX5CI" xlink:type="simple">HW</abbrev>] “coll. Delgrange” (<abbrev xmlns:xlink="http://www.w3.org/1999/xlink" content-type="institution" xlink:title="Institut royal des Sciences naturelles de Belgique, Brussels, Belgium" id="ABBRID0E25CI" xlink:type="simple">ISNB</abbrev>); 1 ♀ “<tp:taxon-name><tp:taxon-name-part taxon-name-part-type="genus" reg="Colymbetes">Colymbetes</tp:taxon-name-part></tp:taxon-name>// <tp:taxon-name><tp:taxon-name-part taxon-name-part-type="species" reg="coriaceus">coriaceus</tp:taxon-name-part></tp:taxon-name>// Capt. P. Bauret” [<abbrev xmlns:xlink="http://www.w3.org/1999/xlink" xlink:title="Handwriting" id="ABBRID0EP6CI" xlink:type="simple">HW</abbrev>] “Trinité-Victor// Juillet 1942” [<abbrev xmlns:xlink="http://www.w3.org/1999/xlink" xlink:title="Handwriting" id="ABBRID0ET6CI" xlink:type="simple">HW</abbrev>] (<abbrev xmlns:xlink="http://www.w3.org/1999/xlink" content-type="institution" xlink:title="Institut royal des Sciences naturelles de Belgique, Brussels, Belgium" id="ABBRID0EX6CI" xlink:type="simple">ISNB</abbrev>); 1 ♂ “<tp:taxon-name><tp:taxon-name-part taxon-name-part-type="genus" reg="Colymbetes">Colymbetes</tp:taxon-name-part></tp:taxon-name>// <tp:taxon-name><tp:taxon-name-part taxon-name-part-type="species" reg="coriaceus">coriaceus</tp:taxon-name-part></tp:taxon-name>// Lap.” [<abbrev xmlns:xlink="http://www.w3.org/1999/xlink" xlink:title="Handwriting" id="ABBRID0ELADI" xlink:type="simple">HW</abbrev>] “Oct. 46// Le Laghet// Trinite Victor” [<abbrev xmlns:xlink="http://www.w3.org/1999/xlink" xlink:title="Handwriting" id="ABBRID0EPADI" xlink:type="simple">HW</abbrev>] (<abbrev xmlns:xlink="http://www.w3.org/1999/xlink" content-type="institution" xlink:title="Institut royal des Sciences naturelles de Belgique, Brussels, Belgium" id="ABBRID0ETADI" xlink:type="simple">ISNB</abbrev>); 1 ♀ “<tp:taxon-name><tp:taxon-name-part taxon-name-part-type="genus" reg="Colymbetes">Colymbetes</tp:taxon-name-part></tp:taxon-name>// <tp:taxon-name><tp:taxon-name-part taxon-name-part-type="species" reg="coriaceus">coriaceus</tp:taxon-name-part></tp:taxon-name>// Lap.” [<abbrev xmlns:xlink="http://www.w3.org/1999/xlink" xlink:title="Handwriting" id="ABBRID0EHBDI" xlink:type="simple">HW</abbrev>] “October 1945// Le Laghet// Trinité Victor” [<abbrev xmlns:xlink="http://www.w3.org/1999/xlink" xlink:title="Handwriting" id="ABBRID0ELBDI" xlink:type="simple">HW</abbrev>] (<abbrev xmlns:xlink="http://www.w3.org/1999/xlink" content-type="institution" xlink:title="Institut royal des Sciences naturelles de Belgique, Brussels, Belgium" id="ABBRID0EPBDI" xlink:type="simple">ISNB</abbrev>); 1 ♂ “Cavalaire” [<abbrev xmlns:xlink="http://www.w3.org/1999/xlink" xlink:title="Handwriting" id="ABBRID0EUBDI" xlink:type="simple">HW</abbrev>] “f. 532 Coll.//Dr. Mouchamps” [32 <abbrev xmlns:xlink="http://www.w3.org/1999/xlink" xlink:title="Handwriting" id="ABBRID0EYBDI" xlink:type="simple">HW</abbrev>] “Pavel Riha leg.// MELADEMA// <tp:taxon-name><tp:taxon-name-part taxon-name-part-type="species" reg="coriacea">coriacea</tp:taxon-name-part></tp:taxon-name> Cast.” [Latin name &amp; describer <abbrev xmlns:xlink="http://www.w3.org/1999/xlink" xlink:title="Handwriting" id="ABBRID0EFCDI" xlink:type="simple">HW</abbrev>] (<abbrev xmlns:xlink="http://www.w3.org/1999/xlink" content-type="institution" xlink:title="Institut royal des Sciences naturelles de Belgique, Brussels, Belgium" id="ABBRID0EJCDI" xlink:type="simple">ISNB</abbrev>); 3 ♀♀ “261// 131” [blue, circular label, <abbrev xmlns:xlink="http://www.w3.org/1999/xlink" xlink:title="Handwriting" id="ABBRID0EOCDI" xlink:type="simple">HW</abbrev>] reverse “Savoy” [<abbrev xmlns:xlink="http://www.w3.org/1999/xlink" xlink:title="Handwriting" id="ABBRID0ESCDI" xlink:type="simple">HW</abbrev>] (<named-content xmlns:xlink="http://www.w3.org/1999/xlink" content-type="dwc:institutional_code" xlink:type="simple">BMNH</named-content>); 1 ♂ “[illegible]// Coll. Chevrolat// Det. Sharp 82.” [<abbrev xmlns:xlink="http://www.w3.org/1999/xlink" xlink:title="Handwriting" id="ABBRID0E2CDI" xlink:type="simple">HW</abbrev>] “3306” “<tp:taxon-name><tp:taxon-name-part taxon-name-part-type="genus" reg="Colymbetes">Colymbetes</tp:taxon-name-part></tp:taxon-name>// <tp:taxon-name><tp:taxon-name-part taxon-name-part-type="species" reg="coriaceus">coriaceus</tp:taxon-name-part></tp:taxon-name>// Ex Aubé 220,// Gall. mer.” [<abbrev xmlns:xlink="http://www.w3.org/1999/xlink" xlink:title="Handwriting" id="ABBRID0EODDI" xlink:type="simple">HW</abbrev>] (<abbrev xmlns:xlink="http://www.w3.org/1999/xlink" content-type="institution" xlink:title="Institut royal des Sciences naturelles de Belgique, Brussels, Belgium" id="ABBRID0ESDDI" xlink:type="simple">ISNB</abbrev>); 1 ♂ “Gallia m.” (<named-content xmlns:xlink="http://www.w3.org/1999/xlink" content-type="dwc:institutional_code" xlink:type="simple">NMW</named-content>); 1 ♂ “8367” [blue-green label, <abbrev xmlns:xlink="http://www.w3.org/1999/xlink" xlink:title="Handwriting" id="ABBRID0E3DDI" xlink:type="simple">HW</abbrev>] “Gallia” [<abbrev xmlns:xlink="http://www.w3.org/1999/xlink" xlink:title="Handwriting" id="ABBRID0EAEDI" xlink:type="simple">HW</abbrev>] “Fry Coll.// 1905-100” (<named-content xmlns:xlink="http://www.w3.org/1999/xlink" content-type="dwc:institutional_code" xlink:type="simple">BMNH</named-content>); 1 ♀ “Gallia” [<abbrev xmlns:xlink="http://www.w3.org/1999/xlink" xlink:title="Handwriting" id="ABBRID0EJEDI" xlink:type="simple">HW</abbrev>] “Fry Coll.// 1905-100” (<named-content xmlns:xlink="http://www.w3.org/1999/xlink" content-type="dwc:institutional_code" xlink:type="simple">BMNH</named-content>); 1 ♀ “<tp:taxon-name><tp:taxon-name-part taxon-name-part-type="genus" reg="Colymbetes">Colymbetes</tp:taxon-name-part></tp:taxon-name>// <tp:taxon-name><tp:taxon-name-part taxon-name-part-type="species" reg="coriaceus">coriaceus</tp:taxon-name-part></tp:taxon-name>. Hoffm.// Gehin France” [<abbrev xmlns:xlink="http://www.w3.org/1999/xlink" xlink:title="Handwriting" id="ABBRID0EBFDI" xlink:type="simple">HW</abbrev>] (<named-content xmlns:xlink="http://www.w3.org/1999/xlink" content-type="dwc:institutional_code" xlink:type="simple">BMNH</named-content>); 1 ♀ “Coriaceus// Gallia” [blue label, <abbrev xmlns:xlink="http://www.w3.org/1999/xlink" xlink:title="Handwriting" id="ABBRID0EKFDI" xlink:type="simple">HW</abbrev>] “Sharp Coll.// 1905-31.” (<named-content xmlns:xlink="http://www.w3.org/1999/xlink" content-type="dwc:institutional_code" xlink:type="simple">BMNH</named-content>); 1 ♀ “Gallia 10” “Coll. Liepolt” (<abbrev xmlns:xlink="http://www.w3.org/1999/xlink" content-type="institution" xlink:title="Institut royal des Sciences naturelles de Belgique, Brussels, Belgium" id="ABBRID0ETFDI" xlink:type="simple">ISNB</abbrev>); 1 ♂ “<tp:taxon-name><tp:taxon-name-part taxon-name-part-type="species" reg="coriaceus">coriaceus</tp:taxon-name-part></tp:taxon-name> Lap.// Gallia// Bien Bacher” [<abbrev xmlns:xlink="http://www.w3.org/1999/xlink" xlink:title="Handwriting" id="ABBRID0EBGDI" xlink:type="simple">HW</abbrev>] “c. Epplsh.// Steind. d.” (<named-content xmlns:xlink="http://www.w3.org/1999/xlink" content-type="dwc:institutional_code" xlink:type="simple">NMW</named-content>). <bold>Greece, mainland</bold>: 1 ♂ “Attica// Dr. Kinper” [<abbrev xmlns:xlink="http://www.w3.org/1999/xlink" xlink:title="Handwriting" id="ABBRID0EMGDI" xlink:type="simple">HW</abbrev>] “Collect.// Hausser” (<named-content xmlns:xlink="http://www.w3.org/1999/xlink" content-type="dwc:institutional_code" xlink:type="simple">NMW</named-content>); 1 ♀ “Attica// Dr. Kinper” [<abbrev xmlns:xlink="http://www.w3.org/1999/xlink" xlink:title="Handwriting" id="ABBRID0EVGDI" xlink:type="simple">HW</abbrev>] “punctulatus” [<abbrev xmlns:xlink="http://www.w3.org/1999/xlink" xlink:title="Handwriting" id="ABBRID0EZGDI" xlink:type="simple">HW</abbrev>] “Collect.// Hausser” (<named-content xmlns:xlink="http://www.w3.org/1999/xlink" content-type="dwc:institutional_code" xlink:type="simple">NMW</named-content>). <bold>Greece, Aegina</bold>: 1 ♀ “Griechenland// Aegina// F. Werner, 13 V. 37” [Aegina &amp; 13 <abbrev xmlns:xlink="http://www.w3.org/1999/xlink" xlink:title="Handwriting" id="ABBRID0EEHDI" xlink:type="simple">HW</abbrev>] (<named-content xmlns:xlink="http://www.w3.org/1999/xlink" content-type="dwc:institutional_code" xlink:type="simple">NMW</named-content>). <bold>Greece, Amorgos</bold>: 1 ♀ “Graecia, KYKL.// Amorgos// P. Velensky lgt.// 13.-16.5.1984” “Coll.// HENDRICH// Berlin” (<named-content xmlns:xlink="http://www.w3.org/1999/xlink" content-type="dwc:institutional_code" xlink:type="simple">ZSM</named-content>); 1 ♀ “Graecia, KYKL.// Amorgos// 13.-16.5.1984// P. Velensky lgt.” “Coll.// HENDRICH// Berlin” (<named-content xmlns:xlink="http://www.w3.org/1999/xlink" content-type="dwc:institutional_code" xlink:type="simple">ZSM</named-content>). <bold>Greece, Chios</bold>: 1 ♀ “GR: Chios// Mai 1980// lg. Bilak, Kritscher” (<named-content xmlns:xlink="http://www.w3.org/1999/xlink" content-type="dwc:institutional_code" xlink:type="simple">NMW</named-content>). <bold>Greece, Corfu</bold>: 1 ♂, 1 ♀ “GREECE: NE Corfu (GR3)// ca. 1.5 km W Zigos// 200 m a.s.l., 19.VII.08// leg. M. A. Jäch” “small shallow residual// pool in river bed// <named-content xmlns:xlink="http://www.w3.org/1999/xlink" content-type="dwc:verbatimCoordinates" xlink:type="simple"><named-content content-type="geo-json" specific-use="{&#34;type&#34;:&#34;Point&#34;,&#34;coordinates&#34;:[19.777306,39.729000]}" id="NCID0EFIDI" xlink:type="simple">39°43'44.4"N// 19°46'38.3"E</named-content></named-content>” “<tp:taxon-name><tp:taxon-name-part taxon-name-part-type="genus" reg="Meladema">Meladema</tp:taxon-name-part></tp:taxon-name>// <tp:taxon-name><tp:taxon-name-part taxon-name-part-type="species" reg="coriacea">coriacea</tp:taxon-name-part></tp:taxon-name> Laporte// Fery det. 2010” (<named-content xmlns:xlink="http://www.w3.org/1999/xlink" content-type="dwc:institutional_code" xlink:type="simple">NMW</named-content>); 1 ♂, 2 ♀♀ “28/v/2017 Greece Corfu// nr. Zigos 233 m// 39 43 40.6N 19 46 41.0E// C R Turner leg.” (<abbrev xmlns:xlink="http://www.w3.org/1999/xlink" xlink:title="Collection D.T. Bilton, Plymouth, UK" id="ABBRID0E5IDI" xlink:type="simple">CBP</abbrev>). <bold>Greece, Ios</bold>: 1 ♂ “Kykladen// Ios, Buch <!--PageBreak-->von// Milopotamos” “leg. Schönmann// 9. April 1981” [first 9 <abbrev xmlns:xlink="http://www.w3.org/1999/xlink" xlink:title="Handwriting" id="ABBRID0EGJDI" xlink:type="simple">HW</abbrev>] (<named-content xmlns:xlink="http://www.w3.org/1999/xlink" content-type="dwc:institutional_code" xlink:type="simple">NMW</named-content>); 1 ♀ “Kykladen// Ios, Buch von// Milopotamos” “leg. Schönmann// 8. April 1981” [first 8 <abbrev xmlns:xlink="http://www.w3.org/1999/xlink" xlink:title="Handwriting" id="ABBRID0EPJDI" xlink:type="simple">HW</abbrev>] (<named-content xmlns:xlink="http://www.w3.org/1999/xlink" content-type="dwc:institutional_code" xlink:type="simple">NMW</named-content>). <bold>Greece, Kithira</bold>: 1 ♀ “GR-Kithira (4)// Arlemonas 8.V.76// leg. Malicky” “Melaema// <tp:taxon-name><tp:taxon-name-part taxon-name-part-type="species" reg="coriacea">coriacea</tp:taxon-name-part></tp:taxon-name> Cast.// det. Wewalka 76” [<abbrev xmlns:xlink="http://www.w3.org/1999/xlink" xlink:title="Handwriting" id="ABBRID0EDKDI" xlink:type="simple">HW</abbrev>] (<named-content xmlns:xlink="http://www.w3.org/1999/xlink" content-type="dwc:institutional_code" xlink:type="simple">NMW</named-content>). <bold>Greece, Milos</bold>: 3 ♂♂, 1 ♀ “GR-MILOS 19.9.90// 1km E. Sider ianos.// leg. M. Jäch (5)” (<named-content xmlns:xlink="http://www.w3.org/1999/xlink" content-type="dwc:institutional_code" xlink:type="simple">NMW</named-content>). <bold>Greece, Naxos</bold>: 1 ♀ “GR-Naxos V.1988// leg. Bilak// et Kritscher” (<named-content xmlns:xlink="http://www.w3.org/1999/xlink" content-type="dwc:institutional_code" xlink:type="simple">NMW</named-content>); 2 ♀♀ “GR-Naxos (13)// Potamia 26.V.76// leg. Malicky” (<named-content xmlns:xlink="http://www.w3.org/1999/xlink" content-type="dwc:institutional_code" xlink:type="simple">NMW</named-content>). <bold>Greece, Poros</bold>: 1 ♂ “GR-Poros (2)// Kampos 17.V.74// leg. Malicky” (<named-content xmlns:xlink="http://www.w3.org/1999/xlink" content-type="dwc:institutional_code" xlink:type="simple">NMW</named-content>). <bold>Greece, other</bold>: 1 ♀ “Griechenland// Kylhima// F. Werner, 26.V.37” [Kylhima &amp; 26 <abbrev xmlns:xlink="http://www.w3.org/1999/xlink" xlink:title="Handwriting" id="ABBRID0EILDI" xlink:type="simple">HW</abbrev>] (<named-content xmlns:xlink="http://www.w3.org/1999/xlink" content-type="dwc:institutional_code" xlink:type="simple">NMW</named-content>); 1 ♂ “Greece// Merlin Coll.// 96-275” (<named-content xmlns:xlink="http://www.w3.org/1999/xlink" content-type="dwc:institutional_code" xlink:type="simple">BMNH</named-content>); 1 ♂ “Greece// Merlin Coll.// 96-275” “Spec. nov.// Hymettus” [pink label, <abbrev xmlns:xlink="http://www.w3.org/1999/xlink" xlink:title="Handwriting" id="ABBRID0EWLDI" xlink:type="simple">HW</abbrev>] “Received with// this name// from Merlin// C. O. W.” [Merlin <abbrev xmlns:xlink="http://www.w3.org/1999/xlink" xlink:title="Handwriting" id="ABBRID0E1LDI" xlink:type="simple">HW</abbrev>] (<named-content xmlns:xlink="http://www.w3.org/1999/xlink" content-type="dwc:institutional_code" xlink:type="simple">BMNH</named-content>); 1 ♂ “Graecia” “<tp:taxon-name><tp:taxon-name-part taxon-name-part-type="genus" reg="Meladema">Meladema</tp:taxon-name-part></tp:taxon-name>// <tp:taxon-name><tp:taxon-name-part taxon-name-part-type="species" reg="coriaceus">coriaceus</tp:taxon-name-part></tp:taxon-name>” [<abbrev xmlns:xlink="http://www.w3.org/1999/xlink" xlink:title="Handwriting" id="ABBRID0ESMDI" xlink:type="simple">HW</abbrev>] “Coll. Plason” (<named-content xmlns:xlink="http://www.w3.org/1999/xlink" content-type="dwc:institutional_code" xlink:type="simple">NMW</named-content>). <bold>Italy, mainland</bold>: 1 ♂ “Grotta di// Pastena// Italie merid.” [<abbrev xmlns:xlink="http://www.w3.org/1999/xlink" xlink:title="Handwriting" id="ABBRID0E4MDI" xlink:type="simple">HW</abbrev>] “<tp:taxon-name><tp:taxon-name-part taxon-name-part-type="genus" reg="Meladema">Meladema</tp:taxon-name-part></tp:taxon-name>// <tp:taxon-name><tp:taxon-name-part taxon-name-part-type="species" reg="coriacea">coriacea</tp:taxon-name-part></tp:taxon-name> Cast.” [<abbrev xmlns:xlink="http://www.w3.org/1999/xlink" xlink:title="Handwriting" id="ABBRID0EQNDI" xlink:type="simple">HW</abbrev>] “Brit. Mus.// 1963-344.” (<named-content xmlns:xlink="http://www.w3.org/1999/xlink" content-type="dwc:institutional_code" xlink:type="simple">BMNH</named-content>); 1 ♂, 2 ♀♀ “<tp:taxon-name><tp:taxon-name-part taxon-name-part-type="genus" reg="Meladema">Meladema</tp:taxon-name-part></tp:taxon-name>// <tp:taxon-name><tp:taxon-name-part taxon-name-part-type="species" reg="coriaceum">coriaceum</tp:taxon-name-part></tp:taxon-name>” [<abbrev xmlns:xlink="http://www.w3.org/1999/xlink" xlink:title="Handwriting" id="ABBRID0EIODI" xlink:type="simple">HW</abbrev>] “Italie” [<abbrev xmlns:xlink="http://www.w3.org/1999/xlink" xlink:title="Handwriting" id="ABBRID0EMODI" xlink:type="simple">HW</abbrev>] “Coll. E. Dongé// Le Moult vendit” (<abbrev xmlns:xlink="http://www.w3.org/1999/xlink" content-type="institution" xlink:title="Institut royal des Sciences naturelles de Belgique, Brussels, Belgium" id="ABBRID0EQODI" xlink:type="simple">ISNB</abbrev>); 1 ♂ “Coriaceus// Italia F” [<abbrev xmlns:xlink="http://www.w3.org/1999/xlink" xlink:title="Handwriting" id="ABBRID0EVODI" xlink:type="simple">HW</abbrev>] “R. Mouchamps det.// <tp:taxon-name><tp:taxon-name-part taxon-name-part-type="genus" reg="Meladema">Meladema</tp:taxon-name-part></tp:taxon-name>// coricaea Cast.” [Latin name &amp; describer <abbrev xmlns:xlink="http://www.w3.org/1999/xlink" xlink:title="Handwriting" id="ABBRID0E6ODI" xlink:type="simple">HW</abbrev>] (<named-content xmlns:xlink="http://www.w3.org/1999/xlink" content-type="dwc:institutional_code" xlink:type="simple">NMW</named-content>); 1 ♀ “<tp:taxon-name><tp:taxon-name-part taxon-name-part-type="genus" reg="Meladema">Meladema</tp:taxon-name-part></tp:taxon-name>// <tp:taxon-name><tp:taxon-name-part taxon-name-part-type="species" reg="coriaceum">coriaceum</tp:taxon-name-part></tp:taxon-name>” <!--PageBreak-->[<abbrev xmlns:xlink="http://www.w3.org/1999/xlink" xlink:title="Handwriting" id="ABBRID0EZPDI" xlink:type="simple">HW</abbrev>] “Calabre” [<abbrev xmlns:xlink="http://www.w3.org/1999/xlink" xlink:title="Handwriting" id="ABBRID0E4PDI" xlink:type="simple">HW</abbrev>] “Coll. E. Dongé// Le Moult vendit” (<abbrev xmlns:xlink="http://www.w3.org/1999/xlink" content-type="institution" xlink:title="Institut royal des Sciences naturelles de Belgique, Brussels, Belgium" id="ABBRID0EBQDI" xlink:type="simple">ISNB</abbrev>); 1 ♀ “Gerace, Calab.// Paganetti” “Collectio// Paganetti” (<named-content xmlns:xlink="http://www.w3.org/1999/xlink" content-type="dwc:institutional_code" xlink:type="simple">NMW</named-content>); 1 ♀ “Gerace, Calab.// Paganetti” “Collectio// Paganetti” “<tp:taxon-name><tp:taxon-name-part taxon-name-part-type="genus" reg="Meladema">Meladema</tp:taxon-name-part></tp:taxon-name>// <tp:taxon-name><tp:taxon-name-part taxon-name-part-type="species" reg="coriaceum">coriaceum</tp:taxon-name-part></tp:taxon-name>” [<abbrev xmlns:xlink="http://www.w3.org/1999/xlink" xlink:title="Handwriting" id="ABBRID0E1QDI" xlink:type="simple">HW</abbrev>](<named-content xmlns:xlink="http://www.w3.org/1999/xlink" content-type="dwc:institutional_code" xlink:type="simple">NMW</named-content>). <bold>Italy, Pontine Islands</bold>: 2 ♂♂, 3 ♀♀ “Ins. Pont. - @ nos// auf Tamanis// 12-4-57// Dr. Eckerlein leg. [<abbrev xmlns:xlink="http://www.w3.org/1999/xlink" xlink:title="Handwriting" id="ABBRID0EFRDI" xlink:type="simple">HW</abbrev>] (<named-content xmlns:xlink="http://www.w3.org/1999/xlink" content-type="dwc:institutional_code" xlink:type="simple">NMW</named-content>). <bold>Italy, Sicily</bold>: 1 ♂ “Madricia// Ragusa” [<abbrev xmlns:xlink="http://www.w3.org/1999/xlink" xlink:title="Handwriting" id="ABBRID0EQRDI" xlink:type="simple">HW</abbrev>] “3306” (<abbrev xmlns:xlink="http://www.w3.org/1999/xlink" content-type="institution" xlink:title="Institut royal des Sciences naturelles de Belgique, Brussels, Belgium" id="ABBRID0EURDI" xlink:type="simple">ISNB</abbrev>); 1 ♀ “Monts Madonie 74” “E. Ragusa” (<named-content xmlns:xlink="http://www.w3.org/1999/xlink" content-type="dwc:institutional_code" xlink:type="simple">BMNH</named-content>); 1 ♀ “Castelbueno// Ragusa” [<abbrev xmlns:xlink="http://www.w3.org/1999/xlink" xlink:title="Handwriting" id="ABBRID0E5RDI" xlink:type="simple">HW</abbrev>] “3307” (<abbrev xmlns:xlink="http://www.w3.org/1999/xlink" content-type="institution" xlink:title="Institut royal des Sciences naturelles de Belgique, Brussels, Belgium" id="ABBRID0ECSDI" xlink:type="simple">ISNB</abbrev>); 2 ♂♂, 1 ♀ “Sicil.” “Collectio// Kaufmann” (<named-content xmlns:xlink="http://www.w3.org/1999/xlink" content-type="dwc:institutional_code" xlink:type="simple">NMW</named-content>); 1 ♀ [circular label, black margin, no text] “Sicilia” [<abbrev xmlns:xlink="http://www.w3.org/1999/xlink" xlink:title="Handwriting" id="ABBRID0EMSDI" xlink:type="simple">HW</abbrev>] “alte// Sammlung” (<named-content xmlns:xlink="http://www.w3.org/1999/xlink" content-type="dwc:institutional_code" xlink:type="simple">ZSM</named-content>); 1 ♀ “Sic.” “Sammlung// C. Müller” (<named-content xmlns:xlink="http://www.w3.org/1999/xlink" content-type="dwc:institutional_code" xlink:type="simple">ZSM</named-content>); 1 ♀ “Italia: Sicilia – PA// MTE. Maganoce// 900 M. Ü. N.” [<abbrev xmlns:xlink="http://www.w3.org/1999/xlink" xlink:title="Handwriting" id="ABBRID0E1SDI" xlink:type="simple">HW</abbrev>] (<named-content xmlns:xlink="http://www.w3.org/1999/xlink" content-type="dwc:institutional_code" xlink:type="simple">ZSM</named-content>). <bold>Malta</bold>: 2 ♀♀ “Prof. Barthet// Malta” “29.8.25// Malta” [<abbrev xmlns:xlink="http://www.w3.org/1999/xlink" xlink:title="Handwriting" id="ABBRID0EFTDI" xlink:type="simple">HW</abbrev>] “R.L.S.N.B.//I.G. 17.619” (<abbrev xmlns:xlink="http://www.w3.org/1999/xlink" content-type="institution" xlink:title="Institut royal des Sciences naturelles de Belgique, Brussels, Belgium" id="ABBRID0EJTDI" xlink:type="simple">ISNB</abbrev>); 1 ♀ “Malta” [<abbrev xmlns:xlink="http://www.w3.org/1999/xlink" xlink:title="Handwriting" id="ABBRID0EOTDI" xlink:type="simple">HW</abbrev>] “Ex. Coll. Bettinger” (<abbrev xmlns:xlink="http://www.w3.org/1999/xlink" content-type="institution" xlink:title="Institut royal des Sciences naturelles de Belgique, Brussels, Belgium" id="ABBRID0ESTDI" xlink:type="simple">ISNB</abbrev>); 1 ♂ “Malta” “G.C. Champion Coll.// B. M. 1929-409” “<tp:taxon-name><tp:taxon-name-part taxon-name-part-type="genus" reg="Meladema">Meladema</tp:taxon-name-part></tp:taxon-name>// <tp:taxon-name><tp:taxon-name-part taxon-name-part-type="species" reg="coriaceum">coriaceum</tp:taxon-name-part></tp:taxon-name> Lap.// Malta” [<abbrev xmlns:xlink="http://www.w3.org/1999/xlink" xlink:title="Handwriting" id="ABBRID0EGUDI" xlink:type="simple">HW</abbrev>] (<named-content xmlns:xlink="http://www.w3.org/1999/xlink" content-type="dwc:institutional_code" xlink:type="simple">BMNH</named-content>); 1 ♂ “Buskett Gdns.// Malta// 12.XII.55.// G. V. P. Sewell” [<abbrev xmlns:xlink="http://www.w3.org/1999/xlink" xlink:title="Handwriting" id="ABBRID0EPUDI" xlink:type="simple">HW</abbrev>] “<tp:taxon-name><tp:taxon-name-part taxon-name-part-type="genus" reg="Meladema">Meladema</tp:taxon-name-part></tp:taxon-name>// <tp:taxon-name><tp:taxon-name-part taxon-name-part-type="species" reg="coriacea">coriacea</tp:taxon-name-part></tp:taxon-name> Cast// C. R. Smith det. 182” [Latin name, describer &amp; 2 <abbrev xmlns:xlink="http://www.w3.org/1999/xlink" xlink:title="Handwriting" id="ABBRID0ECVDI" xlink:type="simple">HW</abbrev>] (<named-content xmlns:xlink="http://www.w3.org/1999/xlink" content-type="dwc:institutional_code" xlink:type="simple">BMNH</named-content>); 1 ♂ “MALTA// Chadwick Lakes// Mars ‘85// D. Johnson” [<abbrev xmlns:xlink="http://www.w3.org/1999/xlink" xlink:title="Handwriting" id="ABBRID0ELVDI" xlink:type="simple">HW</abbrev>] (<named-content xmlns:xlink="http://www.w3.org/1999/xlink" content-type="dwc:institutional_code" xlink:type="simple">NMW</named-content>). <bold>Morocco</bold>: 1 ♂, 1 ♀ “Tachdirt// Marocco// Schwingenschuss” [<abbrev xmlns:xlink="http://www.w3.org/1999/xlink" xlink:title="Handwriting" id="ABBRID0EWVDI" xlink:type="simple">HW</abbrev>] “Coll. Liepolt” (<abbrev xmlns:xlink="http://www.w3.org/1999/xlink" content-type="institution" xlink:title="Institut royal des Sciences naturelles de Belgique, Brussels, Belgium" id="ABBRID0E1VDI" xlink:type="simple">ISNB</abbrev>); 7 ♂♂, 5 ♀♀ “Maroc: Azrou// 6-12-vii-1934 (1350m)// A. Ball 56 M 22” “R. Mus. Hist. Nat.// Belg. I.G. 10.417” “A. Ball det. 1935// <tp:taxon-name><tp:taxon-name-part taxon-name-part-type="genus" reg="Meladema">Meladema</tp:taxon-name-part></tp:taxon-name>// <tp:taxon-name><tp:taxon-name-part taxon-name-part-type="species" reg="coriacea">coriacea</tp:taxon-name-part></tp:taxon-name> Cast.” [1935, Latin name &amp; describer <abbrev xmlns:xlink="http://www.w3.org/1999/xlink" xlink:title="Handwriting" id="ABBRID0EOWDI" xlink:type="simple">HW</abbrev>] (<abbrev xmlns:xlink="http://www.w3.org/1999/xlink" content-type="institution" xlink:title="Institut royal des Sciences naturelles de Belgique, Brussels, Belgium" id="ABBRID0ESWDI" xlink:type="simple">ISNB</abbrev>); 1 ♀ “Middle Atlas Mts// Oviduane// 2,000ft.” “MOROCCO:// K. Chapman &amp;// J.W.S. Pringle.// B.M. 1934-554” ‘MELADEMA// <tp:taxon-name><tp:taxon-name-part taxon-name-part-type="species" reg="coriacea">coriacea</tp:taxon-name-part></tp:taxon-name>// Laporte” [<abbrev xmlns:xlink="http://www.w3.org/1999/xlink" xlink:title="Handwriting" id="ABBRID0EAXDI" xlink:type="simple">HW</abbrev>] “det. J. Hajek// xi. 2008” (<named-content xmlns:xlink="http://www.w3.org/1999/xlink" content-type="dwc:institutional_code" xlink:type="simple">BMNH</named-content>); 4 ♂♂, 4 ♀♀ “Middle Atlas Mts// Oviduane// 2,000ft.” “MOROCCO:// K. Chapman &amp;// J.W.S. Pringle.// B.M. 1934-554” (<named-content xmlns:xlink="http://www.w3.org/1999/xlink" content-type="dwc:institutional_code" xlink:type="simple">BMNH</named-content>); 1 ♂ “Middle Atlas Mts// Oviduane// 2,000ft.” “MOROCCO:// K. Chapman &amp;// J.W.S. Pringle.// B.M. 1934-554” “Oum en Rhio Aug 20<sup>th</sup>// large beetle 400” [folded, <abbrev xmlns:xlink="http://www.w3.org/1999/xlink" xlink:title="Handwriting" id="ABBRID0EQXDI" xlink:type="simple">HW</abbrev>, 400 in a box] (<named-content xmlns:xlink="http://www.w3.org/1999/xlink" content-type="dwc:institutional_code" xlink:type="simple">BMNH</named-content>); 1 ♀ “MOROCCO// Dayet Ifrah (lake)// 16 km. E.N.E. Ifrane// 28.V.1961.” [all except Morocco <abbrev xmlns:xlink="http://www.w3.org/1999/xlink" xlink:title="Handwriting" id="ABBRID0EZXDI" xlink:type="simple">HW</abbrev>] “1334// P. N. Lawrence// B. M. 1961-328” [<abbrev xmlns:xlink="http://www.w3.org/1999/xlink" xlink:title="Handwriting" id="ABBRID0E4XDI" xlink:type="simple">HW</abbrev>] (<named-content xmlns:xlink="http://www.w3.org/1999/xlink" content-type="dwc:institutional_code" xlink:type="simple">BMNH</named-content>); 1 ♀ “MOROCCO// Great Atlas Mts.// Ijoukak. 3,900ft.// 3.vi.1936” [3 <abbrev xmlns:xlink="http://www.w3.org/1999/xlink" xlink:title="Handwriting" id="ABBRID0EGYDI" xlink:type="simple">HW</abbrev>] “K. H. Chapman// &amp; G. A. Bisset.// B. M. 1936-527.” (<named-content xmlns:xlink="http://www.w3.org/1999/xlink" content-type="dwc:institutional_code" xlink:type="simple">BMNH</named-content>); 1 ♀ “S. MORROCCO// TIZI-N-BACHKOUM env.// 25.4.1995// P. Prüdek leg.” “Coll.// HENDRICH// Berlin” “<tp:taxon-name><tp:taxon-name-part taxon-name-part-type="genus" reg="Meladema">Meladema</tp:taxon-name-part></tp:taxon-name>// <tp:taxon-name><tp:taxon-name-part taxon-name-part-type="species" reg="coriacea">coriacea</tp:taxon-name-part></tp:taxon-name>// Cast.// HENDRICH det. 1996” [name &amp; describer <abbrev xmlns:xlink="http://www.w3.org/1999/xlink" xlink:title="Handwriting" id="ABBRID0E5YDI" xlink:type="simple">HW</abbrev>] (<named-content xmlns:xlink="http://www.w3.org/1999/xlink" content-type="dwc:institutional_code" xlink:type="simple">ZSM</named-content>); 1 ♂ “Imi n’ Ouaka// 1500m.” “Maroc// 1-15 Sept.” “♂” “♂” “MUSÉUM PARIS// 1960// Coll F. Guignot” (<named-content xmlns:xlink="http://www.w3.org/1999/xlink" content-type="dwc:institutional_code" xlink:type="simple">MNHN</named-content>); 2 exx. “71 MOROCCO 8.4.2007// Tizi-n’Rechou, Kerrouchèn// stream on rock N pass, rd. 3437// 1570m <named-content xmlns:xlink="http://www.w3.org/1999/xlink" content-type="dwc:verbatimCoordinates" xlink:type="simple"><named-content content-type="geo-json" specific-use="{&#34;type&#34;:&#34;Point&#34;,&#34;coordinates&#34;:[-5.270528,32.806139]}" id="NCID0EKZDI" xlink:type="simple">N32°48'22.1" W5°16'13.9"</named-content></named-content>// Aguilera Hernando &amp; Ribera leg.” (<named-content xmlns:xlink="http://www.w3.org/1999/xlink" content-type="dwc:institutional_code" xlink:type="simple">IBE</named-content>); 1 ♀ “99 MOROCCO Chefchauen// 13.2.2015 afl. Oued Laou 150m// <named-content xmlns:xlink="http://www.w3.org/1999/xlink" content-type="dwc:verbatimCoordinates" xlink:type="simple"><named-content content-type="geo-json" specific-use="{&#34;type&#34;:&#34;Point&#34;,&#34;coordinates&#34;:[-5.215417,35.299167]}" id="NCID0EXZDI" xlink:type="simple">35°17'57.0"N 5°12'55.5"W</named-content></named-content>// Ribera, Millán &amp; Velasco leg.” (<named-content xmlns:xlink="http://www.w3.org/1999/xlink" content-type="dwc:institutional_code" xlink:type="simple">IBE</named-content>); 1♂, 1♀ “Morocco// Âit-Iftene// 29, Oued Ait-Baha// 220797 Ribera, Aguilera, Hernando, Millán” (<named-content xmlns:xlink="http://www.w3.org/1999/xlink" content-type="dwc:institutional_code" xlink:type="simple">IBE</named-content>); 1♂, 1♀ “Morocco// Sidi-Ibrahim// 17, 77.5 km S Guercif// 150797 Ribera, Aguilera, Hernando, Millán” (<named-content xmlns:xlink="http://www.w3.org/1999/xlink" content-type="dwc:institutional_code" xlink:type="simple">IBE</named-content>); 1 ex. “MOROCCO Haut Atlas// NE Tizi-n-Test, 1710m No.18// <named-content xmlns:xlink="http://www.w3.org/1999/xlink" content-type="dwc:verbatimCoordinates" xlink:type="simple"><named-content content-type="geo-json" specific-use="{&#34;type&#34;:&#34;Point&#34;,&#34;coordinates&#34;:[-8.310833,30.903333]}" id="NCID0EO1DI" xlink:type="simple">30°54'12N 08°18'39W</named-content></named-content>// 30.12.2002 V.Assing &amp; P.Wunderle” (<named-content xmlns:xlink="http://www.w3.org/1999/xlink" content-type="dwc:institutional_code" xlink:type="simple">IBE</named-content>). <bold>Portugal, mainland</bold>: 1 ♂ “Portugal// Oliveira” [<abbrev xmlns:xlink="http://www.w3.org/1999/xlink" xlink:title="Handwriting" id="ABBRID0E11DI" xlink:type="simple">HW</abbrev>] “3306” (<abbrev xmlns:xlink="http://www.w3.org/1999/xlink" content-type="institution" xlink:title="Institut royal des Sciences naturelles de Belgique, Brussels, Belgium" id="ABBRID0E51DI" xlink:type="simple">ISNB</abbrev>); 3 ♀♀ “Portugal// Oliveira” [<abbrev xmlns:xlink="http://www.w3.org/1999/xlink" xlink:title="Handwriting" id="ABBRID0ED2DI" xlink:type="simple">HW</abbrev>] “3307” (<abbrev xmlns:xlink="http://www.w3.org/1999/xlink" content-type="institution" xlink:title="Institut royal des Sciences naturelles de Belgique, Brussels, Belgium" id="ABBRID0EH2DI" xlink:type="simple">ISNB</abbrev>); 1 ♀ “Portugal// Oliveira” [<abbrev xmlns:xlink="http://www.w3.org/1999/xlink" xlink:title="Handwriting" id="ABBRID0EM2DI" xlink:type="simple">HW</abbrev>] “♀” (<abbrev xmlns:xlink="http://www.w3.org/1999/xlink" content-type="institution" xlink:title="Institut royal des Sciences naturelles de Belgique, Brussels, Belgium" id="ABBRID0EQ2DI" xlink:type="simple">ISNB</abbrev>); 1 ♂ <!--PageBreak-->“Portugal// Oliveira” [<abbrev xmlns:xlink="http://www.w3.org/1999/xlink" xlink:title="Handwriting" id="ABBRID0EX2DI" xlink:type="simple">HW</abbrev>] (<abbrev xmlns:xlink="http://www.w3.org/1999/xlink" content-type="institution" xlink:title="Institut royal des Sciences naturelles de Belgique, Brussels, Belgium" id="ABBRID0E22DI" xlink:type="simple">ISNB</abbrev>); 8 ♂♂, 10 ♀♀ “PORTUGAL:// Serra do Malhao.// 8.v.1966// J. Abraham &amp;// M. E. Bacchus.// B. M. 1966-296” “M. E. Bacchus// B. M. 1966-296” (<named-content xmlns:xlink="http://www.w3.org/1999/xlink" content-type="dwc:institutional_code" xlink:type="simple">BMNH</named-content>); 1 ♀ “PORTUGAL:// Algarve. Rio Seco.// 250m ca. 10km.// W. Barranco de// Velho. 10.v.1966.” (<named-content xmlns:xlink="http://www.w3.org/1999/xlink" content-type="dwc:institutional_code" xlink:type="simple">BMNH</named-content>); 1 ♀ “PORTUGAL:// Algarve. Rio Seco.// 250m ca. 10km.// W. Barranco de// Velho. 10.v.1966.” “<tp:taxon-name><tp:taxon-name-part taxon-name-part-type="genus" reg="Meladema">Meladema</tp:taxon-name-part></tp:taxon-name>// <tp:taxon-name><tp:taxon-name-part taxon-name-part-type="species" reg="coriacea">coriacea</tp:taxon-name-part></tp:taxon-name> cast.// J. Balfour-Browne det.// xii. 1972” (Latin name, describer &amp; 72 <abbrev xmlns:xlink="http://www.w3.org/1999/xlink" xlink:title="Handwriting" id="ABBRID0EZ3DI" xlink:type="simple">HW</abbrev>) (<named-content xmlns:xlink="http://www.w3.org/1999/xlink" content-type="dwc:institutional_code" xlink:type="simple">BMNH</named-content>); 1 ♀ “5/v/93 Portugal// Viana do Castelo// Serra do Minho// stream @ ca. 700m// D. T. Bilton leg.” [<abbrev xmlns:xlink="http://www.w3.org/1999/xlink" xlink:title="Handwriting" id="ABBRID0EC4DI" xlink:type="simple">HW</abbrev>] (<abbrev xmlns:xlink="http://www.w3.org/1999/xlink" xlink:title="Collection D.T. Bilton, Plymouth, UK" id="ABBRID0EG4DI" xlink:type="simple">CBP</abbrev>); 1 ♀ “PORTUGAL: Traz os Montes// Carrazeda de Anciais// 745m., 7.viii.1966” “slow weedy// stream” “Brit. Mus.// 1973-562” “<tp:taxon-name><tp:taxon-name-part taxon-name-part-type="genus" reg="Meladema">Meladema</tp:taxon-name-part></tp:taxon-name>// <tp:taxon-name><tp:taxon-name-part taxon-name-part-type="species" reg="coriacea">coriacea</tp:taxon-name-part></tp:taxon-name> Cast.// J. Balfour-Browne det.// IX 1969” [Latin name, describer, IX &amp; last 9 <abbrev xmlns:xlink="http://www.w3.org/1999/xlink" xlink:title="Handwriting" id="ABBRID0EZ4DI" xlink:type="simple">HW</abbrev>] (<named-content xmlns:xlink="http://www.w3.org/1999/xlink" content-type="dwc:institutional_code" xlink:type="simple">BMNH</named-content>). <bold>Spain, mainland</bold>: 1 ♂, 2 ♀♀ “Cataluna// Vall. x-42// Español” [<abbrev xmlns:xlink="http://www.w3.org/1999/xlink" xlink:title="Handwriting" id="ABBRID0EE5DI" xlink:type="simple">HW</abbrev>] “R. Mouchamps det 1948// MELADEMA// <tp:taxon-name><tp:taxon-name-part taxon-name-part-type="species" reg="coriacea">coriacea</tp:taxon-name-part></tp:taxon-name> Cast.” [8, Latin name &amp; describer <abbrev xmlns:xlink="http://www.w3.org/1999/xlink" xlink:title="Handwriting" id="ABBRID0ER5DI" xlink:type="simple">HW</abbrev>] (<abbrev xmlns:xlink="http://www.w3.org/1999/xlink" content-type="institution" xlink:title="Institut royal des Sciences naturelles de Belgique, Brussels, Belgium" id="ABBRID0EV5DI" xlink:type="simple">ISNB</abbrev>); 2 ♂♂ “Vallvidrera// Barcelona// VIII.1948// Español” [<abbrev xmlns:xlink="http://www.w3.org/1999/xlink" xlink:title="Handwriting" id="ABBRID0E15DI" xlink:type="simple">HW</abbrev>] “R. Mouchamps det.// <tp:taxon-name><tp:taxon-name-part taxon-name-part-type="genus" reg="Meladema">Meladema</tp:taxon-name-part></tp:taxon-name>// <tp:taxon-name><tp:taxon-name-part taxon-name-part-type="species" reg="coriacea">coriacea</tp:taxon-name-part></tp:taxon-name> Cast.” [Latin name &amp; describer <abbrev xmlns:xlink="http://www.w3.org/1999/xlink" xlink:title="Handwriting" id="ABBRID0EN6DI" xlink:type="simple">HW</abbrev>] (<abbrev xmlns:xlink="http://www.w3.org/1999/xlink" content-type="institution" xlink:title="Institut royal des Sciences naturelles de Belgique, Brussels, Belgium" id="ABBRID0ER6DI" xlink:type="simple">ISNB</abbrev>); 2 exx. “Barcelona// Montseny d’Amunt// Riachuelo: remanso// 290988 I. Ribera” (<named-content xmlns:xlink="http://www.w3.org/1999/xlink" content-type="dwc:institutional_code" xlink:type="simple">IBE</named-content>); 1 ♂ “Girona// Capmany// Estanys: alberca// 041189 I.Ribera” (<named-content xmlns:xlink="http://www.w3.org/1999/xlink" content-type="dwc:institutional_code" xlink:type="simple">IBE</named-content>); 3 ♂♂, 1 ♀ “Girona// Capmany// Estanys: alberca// 110389 I.Ribera” <!--PageBreak-->(<named-content xmlns:xlink="http://www.w3.org/1999/xlink" content-type="dwc:institutional_code" xlink:type="simple">IBE</named-content>); 4 ♂♂, 3 ♀♀ “Girona// Capmany// Estanys: alberca// 281090 I. Ribera” (<named-content xmlns:xlink="http://www.w3.org/1999/xlink" content-type="dwc:institutional_code" xlink:type="simple">IBE</named-content>); 6 ♂♂, 3 ♀♀ “Girona// Capmany// Estanys: alberca// 251190 I. Ribera” (<named-content xmlns:xlink="http://www.w3.org/1999/xlink" content-type="dwc:institutional_code" xlink:type="simple">IBE</named-content>); 4 ♂♂, 3 ♀♀ “Girona// Capmany// Estanys: alberca// 120191 I.Ribera” (<named-content xmlns:xlink="http://www.w3.org/1999/xlink" content-type="dwc:institutional_code" xlink:type="simple">IBE</named-content>); 2 ♀ “Girona// Capmany// Estanys: alberca// 171294 I. Ribera &amp; P. Aguilera” (<named-content xmlns:xlink="http://www.w3.org/1999/xlink" content-type="dwc:institutional_code" xlink:type="simple">IBE</named-content>);1 ♂ “Girona// Capmany// Estanys: alberca// 100994 I.Ribera &amp; P.Aguilera” (<named-content xmlns:xlink="http://www.w3.org/1999/xlink" content-type="dwc:institutional_code" xlink:type="simple">IBE</named-content>); 2 exx. “1 GIR La Junquera 4.x.2014// estanys de Capmany: alberca// <named-content xmlns:xlink="http://www.w3.org/1999/xlink" content-type="dwc:verbatimCoordinates" xlink:type="simple"><named-content content-type="geo-json" specific-use="{&#34;type&#34;:&#34;Point&#34;,&#34;coordinates&#34;:[2.902222,42.405694]}" id="NCID0EEBAK" xlink:type="simple">42°24'20.5"N 2°54'8.0"E</named-content></named-content>// 188m I. &amp; B.Ribera leg.” (<named-content xmlns:xlink="http://www.w3.org/1999/xlink" content-type="dwc:institutional_code" xlink:type="simple">IBE</named-content>); 1 ♂ “Girona// Capmany// Querafumat: abrevadero 1// 251190 I. Ribera” (<named-content xmlns:xlink="http://www.w3.org/1999/xlink" content-type="dwc:institutional_code" xlink:type="simple">IBE</named-content>); 2 ♂♂, 1 ♀ “2 ES Girona, Port Bou// Cami de la Riera, 10.5.2012// <named-content xmlns:xlink="http://www.w3.org/1999/xlink" content-type="dwc:verbatimCoordinates" xlink:type="simple"><named-content content-type="geo-json" specific-use="{&#34;type&#34;:&#34;Point&#34;,&#34;coordinates&#34;:[3.137056,42.427278]}" id="NCID0EWBAK" xlink:type="simple">N42°25'38.2" E3°08'13.4"</named-content></named-content>// 81m I.Ribera &amp; A.Cieslak leg.” (<named-content xmlns:xlink="http://www.w3.org/1999/xlink" content-type="dwc:institutional_code" xlink:type="simple">IBE</named-content>); 2 ♂♂, 2 ♀♀ “Girona// Sta. Pau// Rio Ser: remanso 1b// 260890 I. Ribera” (<named-content xmlns:xlink="http://www.w3.org/1999/xlink" content-type="dwc:institutional_code" xlink:type="simple">IBE</named-content>); 1 ♀ “Girona// Sta. Pau// Rio Ser: remanso 2// 260890 I. Ribera” (<named-content xmlns:xlink="http://www.w3.org/1999/xlink" content-type="dwc:institutional_code" xlink:type="simple">IBE</named-content>); 2 ♂♂, 1 ♀ “1 ES Girona, Port Bou// Cami de la Riera, 28.6.2013// <named-content xmlns:xlink="http://www.w3.org/1999/xlink" content-type="dwc:verbatimCoordinates" xlink:type="simple"><named-content content-type="geo-json" specific-use="{&#34;type&#34;:&#34;Point&#34;,&#34;coordinates&#34;:[3.135917,42.426250]}" id="NCID0ENCAK" xlink:type="simple">42°25'34.5"N 3°8'9.3"E</named-content></named-content>// 65m I.Ribera &amp; A.Cieslak leg.” (<named-content xmlns:xlink="http://www.w3.org/1999/xlink" content-type="dwc:institutional_code" xlink:type="simple">IBE</named-content>); 1 ex. “Tarragona// Vila-rodona// Jardín: alberca// 110985 M.Galán” (<named-content xmlns:xlink="http://www.w3.org/1999/xlink" content-type="dwc:institutional_code" xlink:type="simple">IBE</named-content>); 1 ex. “Tarragona// Vila-rodona// Jardín: alberca// 201085 I.Ribera” (<named-content xmlns:xlink="http://www.w3.org/1999/xlink" content-type="dwc:institutional_code" xlink:type="simple">IBE</named-content>); 2 ♂♂, 2 ♀♀ “16/v/1994// SPAIN Tarragona// stream 2km SW of// Esblada D. T. Bilton leg.” (<abbrev xmlns:xlink="http://www.w3.org/1999/xlink" xlink:title="Collection D.T. Bilton, Plymouth, UK" id="ABBRID0EBDAK" xlink:type="simple">CBP</abbrev>); 1 ♂, 3 ♀♀ “3 ES Huesca 6km S Bernués// Bco. de Bernués 6.9.2013// <named-content xmlns:xlink="http://www.w3.org/1999/xlink" content-type="dwc:verbatimCoordinates" xlink:type="simple"><named-content content-type="geo-json" specific-use="{&#34;type&#34;:&#34;Point&#34;,&#34;coordinates&#34;:[-0.614167,42.443889]}" id="NCID0EIDAK" xlink:type="simple">42°26'38"N 0°36'51"W</named-content></named-content>// 690m I.Ribera &amp; A.Cieslak leg” (<named-content xmlns:xlink="http://www.w3.org/1999/xlink" content-type="dwc:institutional_code" xlink:type="simple">IBE</named-content>); 3 exx. “1 ES Castellón, Ballestar// r. Sénia, pools upstr. reservoir// 500m <named-content xmlns:xlink="http://www.w3.org/1999/xlink" content-type="dwc:verbatimCoordinates" xlink:type="simple"><named-content content-type="geo-json" specific-use="{&#34;type&#34;:&#34;Point&#34;,&#34;coordinates&#34;:[0.223750,40.694722]}" id="NCID0EVDAK" xlink:type="simple">N40°41'41" E0°13'25.5"</named-content></named-content>// I. Ribera leg. 2.6.2006” (<named-content xmlns:xlink="http://www.w3.org/1999/xlink" content-type="dwc:institutional_code" xlink:type="simple">IBE</named-content>); 1 ♂, “Teruel// Calaceite// Riu Matarranya// 240794 I.Ribera &amp; P.Aguilera” (<named-content xmlns:xlink="http://www.w3.org/1999/xlink" content-type="dwc:institutional_code" xlink:type="simple">IBE</named-content>); 1 ♂, 1 ♀ “19/ix/1999 SPAIN Murcia// Fte. Caputa, Rio Mula// A. Millán leg.” (<named-content xmlns:xlink="http://www.w3.org/1999/xlink" content-type="dwc:institutional_code" xlink:type="simple">IBE</named-content>); 1 ♂ “19/ix/1999 SPAIN Murcia// Fte. Caputa, Rio Mula// A. Millán leg.” “Fte Caputa// R. Mula 19-9-99// A. Mellado” [<abbrev xmlns:xlink="http://www.w3.org/1999/xlink" xlink:title="Handwriting" id="ABBRID0EJEAK" xlink:type="simple">HW</abbrev>] (<named-content xmlns:xlink="http://www.w3.org/1999/xlink" content-type="dwc:institutional_code" xlink:type="simple">IBE</named-content>); 1 ♂ “19: SPAIN: CACERES:// 21 km S of Aldeanuo// del Camino: granite// stream 18 April 1985” (<abbrev xmlns:xlink="http://www.w3.org/1999/xlink" xlink:title="Collection D.T. Bilton, Plymouth, UK" id="ABBRID0ESEAK" xlink:type="simple">CBP</abbrev>); 1 ♂, 1 ♀ “12/v/1990 SPAIN Cáceres// stream with pools 7km N of// Plasencia on N630 road” (<abbrev xmlns:xlink="http://www.w3.org/1999/xlink" xlink:title="Collection D.T. Bilton, Plymouth, UK" id="ABBRID0EWEAK" xlink:type="simple">CBP</abbrev>); 2 ♀♀ “27/iv/1993// Spain Extremadura// Cáceres stream by N630// 15km N of Plasencia” (<abbrev xmlns:xlink="http://www.w3.org/1999/xlink" xlink:title="Collection D.T. Bilton, Plymouth, UK" id="ABBRID0E1EAK" xlink:type="simple">CBP</abbrev>); 1 ex. “3 ES Cáceres, PN Monfragüe// Arroyo de Malvecino// <named-content xmlns:xlink="http://www.w3.org/1999/xlink" content-type="dwc:verbatimCoordinates" xlink:type="simple"><named-content content-type="geo-json" specific-use="{&#34;type&#34;:&#34;Point&#34;,&#34;coordinates&#34;:[-6.039528,39.851111]}" id="NCID0EBFAK" xlink:type="simple">N39°51'04.0" W6°02'22.3"</named-content></named-content> 284m// I.Ribera &amp; P.Abellán leg. 12.6.2008” (<named-content xmlns:xlink="http://www.w3.org/1999/xlink" content-type="dwc:institutional_code" xlink:type="simple">IBE</named-content>); 1 ♀ “SPAIN: Cordoba.// Posadas – Villaviciosa Rd.// 20 Km N. of Posadas// Arroyo Calderas. 500m.// 14.V.1967” “<tp:taxon-name><tp:taxon-name-part taxon-name-part-type="genus" reg="Meladema">Meladema</tp:taxon-name-part> <tp:taxon-name-part taxon-name-part-type="species" reg="coriacea">coriacea</tp:taxon-name-part></tp:taxon-name>// CAST. I. RIBERA det 1990” [<abbrev xmlns:xlink="http://www.w3.org/1999/xlink" xlink:title="Handwriting" id="ABBRID0EVFAK" xlink:type="simple">HW</abbrev>] (<named-content xmlns:xlink="http://www.w3.org/1999/xlink" content-type="dwc:institutional_code" xlink:type="simple">BMNH</named-content>); 1 ♂ “MALAGA// H. Clark.// May 1856” “Fry Coll.// 1905-100” (<named-content xmlns:xlink="http://www.w3.org/1999/xlink" content-type="dwc:institutional_code" xlink:type="simple">BMNH</named-content>); 2 ♀♀ “MALAGA// H. Clark.// May 1856” (<named-content xmlns:xlink="http://www.w3.org/1999/xlink" content-type="dwc:institutional_code" xlink:type="simple">BMNH</named-content>); 1 ex. “1 ESP. Malaga 3.1.03// Villanueva del Trabuco// r. Guadalhorce, cta. MA156// I.Ribera &amp; A.Cieslak leg.” (<named-content xmlns:xlink="http://www.w3.org/1999/xlink" content-type="dwc:institutional_code" xlink:type="simple">IBE</named-content>); 1 ♂, 1 ♀ “Almería// Tabernas// Rbla. de Tabernas: charca 1// 110597 I.Ribera &amp; A.Millán” (<named-content xmlns:xlink="http://www.w3.org/1999/xlink" content-type="dwc:institutional_code" xlink:type="simple">IBE</named-content>); 1 ♂ “Nerja” [<abbrev xmlns:xlink="http://www.w3.org/1999/xlink" xlink:title="Handwriting" id="ABBRID0ESGAK" xlink:type="simple">HW</abbrev>] (<named-content xmlns:xlink="http://www.w3.org/1999/xlink" content-type="dwc:institutional_code" xlink:type="simple">MNHN</named-content>); 1 ♂ “24/iv/1993// Spain Andalucia Cadiz// Drying stream by N340// 28km N of Tarifa” (<abbrev xmlns:xlink="http://www.w3.org/1999/xlink" xlink:title="Collection D.T. Bilton, Plymouth, UK" id="ABBRID0EWGAK" xlink:type="simple">CBP</abbrev>); 1 ♀ “17: SPAIN: HUELVA: 1 km// S. of Santa Ollala del// Cala: weedy stream:// 18 April 1985// R.B. Angus &amp; G.N. Foster” “<tp:taxon-name><tp:taxon-name-part taxon-name-part-type="genus" reg="Meladema">Meladema</tp:taxon-name-part></tp:taxon-name> corac” [<abbrev xmlns:xlink="http://www.w3.org/1999/xlink" xlink:title="Handwriting" id="ABBRID0EAHAK" xlink:type="simple">HW</abbrev>] (<named-content xmlns:xlink="http://www.w3.org/1999/xlink" content-type="dwc:institutional_code" xlink:type="simple">BMNH</named-content>); 2 ♂♂, 1 ♀ “17: SPAIN: HUELVA: 1 km// S. of Santa Ollala del// Cala: weedy stream:// 18 April 1985// R.B. Angus &amp; G.N. Foster” “R. B. Angus// <named-content xmlns:xlink="http://www.w3.org/1999/xlink" content-type="dwc:institutional_code" xlink:type="simple">BMNH</named-content>(E) 2010-22” (<named-content xmlns:xlink="http://www.w3.org/1999/xlink" content-type="dwc:institutional_code" xlink:type="simple">BMNH</named-content>); 1 ♂, 1 ♀ “Hispania” [<abbrev xmlns:xlink="http://www.w3.org/1999/xlink" xlink:title="Handwriting" id="ABBRID0ETHAK" xlink:type="simple">HW</abbrev>] “<tp:taxon-name><tp:taxon-name-part taxon-name-part-type="genus" reg="Meladema">Meladema</tp:taxon-name-part></tp:taxon-name>// Lap.// <tp:taxon-name><tp:taxon-name-part taxon-name-part-type="species" reg="coriacea">coriacea</tp:taxon-name-part></tp:taxon-name>// Cast.” [<abbrev xmlns:xlink="http://www.w3.org/1999/xlink" xlink:title="Handwriting" id="ABBRID0EGIAK" xlink:type="simple">HW</abbrev>, genus name on green label, glued on top of original] “Coll. Martin// Le Moult vendit” (<abbrev xmlns:xlink="http://www.w3.org/1999/xlink" content-type="institution" xlink:title="Institut royal des Sciences naturelles de Belgique, Brussels, Belgium" id="ABBRID0EKIAK" xlink:type="simple">ISNB</abbrev>); 1 ♂, 1 ♀ “Hispan” [<abbrev xmlns:xlink="http://www.w3.org/1999/xlink" xlink:title="Handwriting" id="ABBRID0EPIAK" xlink:type="simple">HW</abbrev>] “Fry Coll.// 1905-100” (<named-content xmlns:xlink="http://www.w3.org/1999/xlink" content-type="dwc:institutional_code" xlink:type="simple">BMNH</named-content>); 1 ♂ “Hispa// nia” [<abbrev xmlns:xlink="http://www.w3.org/1999/xlink" xlink:title="Handwriting" id="ABBRID0EYIAK" xlink:type="simple">HW</abbrev>] “57.// 107.” [blue, circular label, <abbrev xmlns:xlink="http://www.w3.org/1999/xlink" xlink:title="Handwriting" id="ABBRID0E3IAK" xlink:type="simple">HW</abbrev>] <!--PageBreak--><!--PageBreak-->(<named-content xmlns:xlink="http://www.w3.org/1999/xlink" content-type="dwc:institutional_code" xlink:type="simple">BMNH</named-content>). <bold>Spain, Mallorca</bold>: 2 exx. “1 Mallorca, Lloseta 13.5.2007// te. des Estorall, potabilizadora// 170m <named-content xmlns:xlink="http://www.w3.org/1999/xlink" content-type="dwc:verbatimCoordinates" xlink:type="simple"><named-content content-type="geo-json" specific-use="{&#34;type&#34;:&#34;Point&#34;,&#34;coordinates&#34;:[2.834611,39.730472]}" id="NCID0ENJAK" xlink:type="simple">N39°43'49.7" E2°50'04.6"</named-content></named-content>// I.Ribera &amp; A.Cieslak leg.” (<named-content xmlns:xlink="http://www.w3.org/1999/xlink" content-type="dwc:institutional_code" xlink:type="simple">IBE</named-content>); 1 ♂, 1 ♀ “2 Mallorca, Bunyola 13.5.2007// te. de Bunyola, Ma 2100 pk 5.5// 455m <named-content xmlns:xlink="http://www.w3.org/1999/xlink" content-type="dwc:verbatimCoordinates" xlink:type="simple"><named-content content-type="geo-json" specific-use="{&#34;type&#34;:&#34;Point&#34;,&#34;coordinates&#34;:[2.721028,39.723528]}" id="NCID0E1JAK" xlink:type="simple">N39°43'24.7" E2°43'15.7"</named-content></named-content>// I.Ribera &amp; A.Cieslak leg.” (<named-content xmlns:xlink="http://www.w3.org/1999/xlink" content-type="dwc:institutional_code" xlink:type="simple">IBE</named-content>) ; 1 ♂ “Inca, Majorca.// March.// O. Thomas &amp;// R. I. Pocock.// 1900-215” (<named-content xmlns:xlink="http://www.w3.org/1999/xlink" content-type="dwc:institutional_code" xlink:type="simple">BMNH</named-content>). <bold>Spain, Canary Islands</bold>: 2 ♀♀ “Canary Is.// Gran Canaria,// Sta Brigida.// 5.ix.1927.// E. Appenhagen.// B. M. 1928-20” [5 &amp; ix <abbrev xmlns:xlink="http://www.w3.org/1999/xlink" xlink:title="Handwriting" id="ABBRID0ELKAK" xlink:type="simple">HW</abbrev>] (<named-content xmlns:xlink="http://www.w3.org/1999/xlink" content-type="dwc:institutional_code" xlink:type="simple">BMNH</named-content>); 1 ♂ “Canary Is.// Gran Canaria,// Sta Brigida.// 5.ix.1927.// E. Appenhagen.// B. M. 1928-20” [5 &amp; ix <abbrev xmlns:xlink="http://www.w3.org/1999/xlink" xlink:title="Handwriting" id="ABBRID0EUKAK" xlink:type="simple">HW</abbrev>] “<tp:taxon-name><tp:taxon-name-part taxon-name-part-type="genus" reg="Colymbetes">Colymbetes</tp:taxon-name-part></tp:taxon-name>// <tp:taxon-name><tp:taxon-name-part taxon-name-part-type="species" reg="coriaceus">coriaceus</tp:taxon-name-part></tp:taxon-name>, Cast.// 5-9-27.// 206” [<abbrev xmlns:xlink="http://www.w3.org/1999/xlink" xlink:title="Handwriting" id="ABBRID0EHLAK" xlink:type="simple">HW</abbrev>] (<named-content xmlns:xlink="http://www.w3.org/1999/xlink" content-type="dwc:institutional_code" xlink:type="simple">BMNH</named-content>); 1 ♀ “CANARY IS.// Gran Canaria// 29.xii.92-11.i.93” “Bco de// Ayagaures// ca 100 m.” [<abbrev xmlns:xlink="http://www.w3.org/1999/xlink" xlink:title="Handwriting" id="ABBRID0EQLAK" xlink:type="simple">HW</abbrev>] “P. M. Hammond// B. M. 1993-11” “<tp:taxon-name><tp:taxon-name-part taxon-name-part-type="species" reg="coriaceus">coriaceus</tp:taxon-name-part></tp:taxon-name>” [<abbrev xmlns:xlink="http://www.w3.org/1999/xlink" xlink:title="Handwriting" id="ABBRID0E4LAK" xlink:type="simple">HW</abbrev>] (<named-content xmlns:xlink="http://www.w3.org/1999/xlink" content-type="dwc:institutional_code" xlink:type="simple">BMNH</named-content>); 1 ♂ “Barranco de// Temise près Haria// (Lanzarote) 2” [<abbrev xmlns:xlink="http://www.w3.org/1999/xlink" xlink:title="Handwriting" id="ABBRID0EGMAK" xlink:type="simple">HW</abbrev>] “coll. A. Fauvel” (<abbrev xmlns:xlink="http://www.w3.org/1999/xlink" content-type="institution" xlink:title="Institut royal des Sciences naturelles de Belgique, Brussels, Belgium" id="ABBRID0EKMAK" xlink:type="simple">ISNB</abbrev>); 1 ♀ “<tp:taxon-name><tp:taxon-name-part taxon-name-part-type="genus" reg="Colymbetes">Colymbetes</tp:taxon-name-part></tp:taxon-name>// <tp:taxon-name><tp:taxon-name-part taxon-name-part-type="species" reg="coriaceus">coriaceus</tp:taxon-name-part></tp:taxon-name> Hoffm.// Bajamar XI. 1909” [<abbrev xmlns:xlink="http://www.w3.org/1999/xlink" xlink:title="Handwriting" id="ABBRID0E5MAK" xlink:type="simple">HW</abbrev>] “Le Moult vend.” (<abbrev xmlns:xlink="http://www.w3.org/1999/xlink" content-type="institution" xlink:title="Institut royal des Sciences naturelles de Belgique, Brussels, Belgium" id="ABBRID0ECNAK" xlink:type="simple">ISNB</abbrev>); 1 ♂ “Teneriffa// geibelez” [<abbrev xmlns:xlink="http://www.w3.org/1999/xlink" xlink:title="Handwriting" id="ABBRID0EHNAK" xlink:type="simple">HW</abbrev>] “DON// P DUPUIS” (<abbrev xmlns:xlink="http://www.w3.org/1999/xlink" content-type="institution" xlink:title="Institut royal des Sciences naturelles de Belgique, Brussels, Belgium" id="ABBRID0ELNAK" xlink:type="simple">ISNB</abbrev>); 1 ♀ “<tp:taxon-name><tp:taxon-name-part taxon-name-part-type="genus" reg="Colymbetes">Colymbetes</tp:taxon-name-part></tp:taxon-name> Clairv.// 203 <tp:taxon-name><tp:taxon-name-part taxon-name-part-type="species" reg="coriaceus">coriaceus</tp:taxon-name-part></tp:taxon-name> Lap.// 6 ex Teneriffe 1904 (Prevost):Elliott Coll.” [<abbrev xmlns:xlink="http://www.w3.org/1999/xlink" xlink:title="Handwriting" id="ABBRID0E6NAK" xlink:type="simple">HW</abbrev>, folded] “Claude Morley// Collection// B.M. 1952-159” “<tp:taxon-name><tp:taxon-name-part taxon-name-part-type="genus" reg="Meladema">Meladema</tp:taxon-name-part></tp:taxon-name>// <tp:taxon-name><tp:taxon-name-part taxon-name-part-type="species" reg="coriacea">coriacea</tp:taxon-name-part></tp:taxon-name> Cast.// C. R. Smith det. 1982” [Latin name, describer &amp; 2 <abbrev xmlns:xlink="http://www.w3.org/1999/xlink" xlink:title="Handwriting" id="ABBRID0ESOAK" xlink:type="simple">HW</abbrev>] (<named-content xmlns:xlink="http://www.w3.org/1999/xlink" content-type="dwc:institutional_code" xlink:type="simple">BMNH</named-content>); 2 ♂♂, 1 ♀ “Claude Morley// Collection// B.M. 1952-159” [part of same series as previous] (<named-content xmlns:xlink="http://www.w3.org/1999/xlink" content-type="dwc:institutional_code" xlink:type="simple">BMNH</named-content>); 1 ♂ “Claude Morley// Collection// B.M. 1952-159” “<tp:taxon-name><tp:taxon-name-part taxon-name-part-type="genus" reg="Meladema">Meladema</tp:taxon-name-part></tp:taxon-name>// <tp:taxon-name><tp:taxon-name-part taxon-name-part-type="species" reg="coriacea">coriacea</tp:taxon-name-part></tp:taxon-name> Cast.// C. R. Smith det. 1982” [Latin name, describer &amp; 2 <abbrev xmlns:xlink="http://www.w3.org/1999/xlink" xlink:title="Handwriting" id="ABBRID0EPPAK" xlink:type="simple">HW</abbrev>] [part of same series as previous] (<named-content xmlns:xlink="http://www.w3.org/1999/xlink" content-type="dwc:institutional_code" xlink:type="simple">BMNH</named-content>); 2 ♂♂, 2 ♀♀ “Canary Is.// Teneriffe,// Guajonje,// 17.iii.1927// E. Appenhagen” [Guajonje &amp; date <abbrev xmlns:xlink="http://www.w3.org/1999/xlink" xlink:title="Handwriting" id="ABBRID0EYPAK" xlink:type="simple">HW</abbrev>] (<named-content xmlns:xlink="http://www.w3.org/1999/xlink" content-type="dwc:institutional_code" xlink:type="simple">BMNH</named-content>); 1 ♀ “Canary Is.// Teneriffe,// Guajonje,// 17.iii.1927// E. Appenhagen” [Guajonje &amp; date <abbrev xmlns:xlink="http://www.w3.org/1999/xlink" xlink:title="Handwriting" id="ABBRID0EBQAK" xlink:type="simple">HW</abbrev>] “<tp:taxon-name><tp:taxon-name-part taxon-name-part-type="genus" reg="Colymbetes">Colymbetes</tp:taxon-name-part></tp:taxon-name>// <tp:taxon-name><tp:taxon-name-part taxon-name-part-type="species" reg="coriaceus">coriaceus</tp:taxon-name-part></tp:taxon-name>, Lap.// G. J. Arrow det.” [Latin name &amp; describer <abbrev xmlns:xlink="http://www.w3.org/1999/xlink" xlink:title="Handwriting" id="ABBRID0EUQAK" xlink:type="simple">HW</abbrev>] (<named-content xmlns:xlink="http://www.w3.org/1999/xlink" content-type="dwc:institutional_code" xlink:type="simple">BMNH</named-content>); 1 ♂ “Tenerife// Barr. Bufadno” [<abbrev xmlns:xlink="http://www.w3.org/1999/xlink" xlink:title="Handwriting" id="ABBRID0E4QAK" xlink:type="simple">HW</abbrev>] “6.2.1949// Fernandez” [6, 2 &amp; last 9 <abbrev xmlns:xlink="http://www.w3.org/1999/xlink" xlink:title="Handwriting" id="ABBRID0EBRAK" xlink:type="simple">HW</abbrev>] “Brit. Mus.// 1951-318” “<tp:taxon-name><tp:taxon-name-part taxon-name-part-type="genus" reg="Meladema">Meladema</tp:taxon-name-part></tp:taxon-name>// <tp:taxon-name><tp:taxon-name-part taxon-name-part-type="species" reg="coriaceum">coriaceum</tp:taxon-name-part></tp:taxon-name> Lap.// Harald Lindb. det” [Latin name &amp; describer <abbrev xmlns:xlink="http://www.w3.org/1999/xlink" xlink:title="Handwriting" id="ABBRID0EURAK" xlink:type="simple">HW</abbrev>] (<named-content xmlns:xlink="http://www.w3.org/1999/xlink" content-type="dwc:institutional_code" xlink:type="simple">BMNH</named-content>); 1 ♂ “ES: Tenerife// Masca 12 April// 1991 AN Nilsson” “<tp:taxon-name><tp:taxon-name-part taxon-name-part-type="genus" reg="Meladema">Meladema</tp:taxon-name-part> <tp:taxon-name-part taxon-name-part-type="species" reg="coriacea">coriacea</tp:taxon-name-part></tp:taxon-name>// Laporte, 1835// Det AN Nilsson 1991” (<abbrev xmlns:xlink="http://www.w3.org/1999/xlink" xlink:title="Collection D.T. Bilton, Plymouth, UK" id="ABBRID0EHSAK" xlink:type="simple">CBP</abbrev>); 1 ♂ “April 1998 SPAIN// Islas Canarias Tenerife// Bco. del Infierno Pools// D.T. Bilton leg.” (<abbrev xmlns:xlink="http://www.w3.org/1999/xlink" xlink:title="Collection D.T. Bilton, Plymouth, UK" id="ABBRID0ELSAK" xlink:type="simple">CBP</abbrev>); 1 ♂, 1 ♀ “April 1998 SPAIN// Islas Canarias Tenerife// Bco. de Masca Pools// D.T. Bilton leg.” (<abbrev xmlns:xlink="http://www.w3.org/1999/xlink" xlink:title="Collection D.T. Bilton, Plymouth, UK" id="ABBRID0EPSAK" xlink:type="simple">CBP</abbrev>); 1 ♀ “29/xi/97 Tenerife// Anaga Massif – stream// @ Iguana D.T. Bilton” [<abbrev xmlns:xlink="http://www.w3.org/1999/xlink" xlink:title="Handwriting" id="ABBRID0ETSAK" xlink:type="simple">HW</abbrev>] (<abbrev xmlns:xlink="http://www.w3.org/1999/xlink" xlink:title="Collection D.T. Bilton, Plymouth, UK" id="ABBRID0EXSAK" xlink:type="simple">CBP</abbrev>); 1 ♀ “CANARIES” “Coll. R. Van Dorsselaer” (<abbrev xmlns:xlink="http://www.w3.org/1999/xlink" content-type="institution" xlink:title="Institut royal des Sciences naturelles de Belgique, Brussels, Belgium" id="ABBRID0E2SAK" xlink:type="simple">ISNB</abbrev>); 1 ♀ “Canary Is.// 1903 (Prevost)// coll. Elliott . 36” [<abbrev xmlns:xlink="http://www.w3.org/1999/xlink" xlink:title="Handwriting" id="ABBRID0EATAK" xlink:type="simple">HW</abbrev>] “Claude Morley// Collection// B.M. 1952-159” (<named-content xmlns:xlink="http://www.w3.org/1999/xlink" content-type="dwc:institutional_code" xlink:type="simple">BMNH</named-content>). <bold>Tunisia</bold>: 3 ♀♀ “TUN.: 3.8.91(7)// Beni Melir SE// A. Draham, Schödl” (<named-content xmlns:xlink="http://www.w3.org/1999/xlink" content-type="dwc:institutional_code" xlink:type="simple">NMW</named-content>). <bold>Turkey</bold>: 1 ♀ “Asia min. occ.// Izmir (H. Mudja)// 20 m. St. 71// 8-V-’31 (Orch.)” “Reg. Mus. Hist. Nat.// Belg. I.G. 9642” “A. Ball det. 1935// <tp:taxon-name><tp:taxon-name-part taxon-name-part-type="genus" reg="Meladema">Meladema</tp:taxon-name-part></tp:taxon-name>// <tp:taxon-name><tp:taxon-name-part taxon-name-part-type="species" reg="coriacea">coriacea</tp:taxon-name-part></tp:taxon-name> Cast.” [1935, Latin name &amp; describer <abbrev xmlns:xlink="http://www.w3.org/1999/xlink" xlink:title="Handwriting" id="ABBRID0EBUAK" xlink:type="simple">HW</abbrev>] (<abbrev xmlns:xlink="http://www.w3.org/1999/xlink" content-type="institution" xlink:title="Institut royal des Sciences naturelles de Belgique, Brussels, Belgium" id="ABBRID0EFUAK" xlink:type="simple">ISNB</abbrev>). <bold>Without locality data</bold>: 1 ♂ “Coll Abcedal” [<abbrev xmlns:xlink="http://www.w3.org/1999/xlink" xlink:title="Handwriting" id="ABBRID0EMUAK" xlink:type="simple">HW</abbrev>] “<tp:taxon-name><tp:taxon-name-part taxon-name-part-type="genus" reg="Colymbetes">Colymbetes</tp:taxon-name-part></tp:taxon-name>// <tp:taxon-name><tp:taxon-name-part taxon-name-part-type="species" reg="coriaceus">coriaceus</tp:taxon-name-part></tp:taxon-name>” [<abbrev xmlns:xlink="http://www.w3.org/1999/xlink" xlink:title="Handwriting" id="ABBRID0E6UAK" xlink:type="simple">HW</abbrev>] “R.I.Sc.N.B. 21.418// Coll. P. de Moffarts” “<tp:taxon-name><tp:taxon-name-part taxon-name-part-type="genus" reg="Meladema">Meladema</tp:taxon-name-part></tp:taxon-name>// <tp:taxon-name><tp:taxon-name-part taxon-name-part-type="species" reg="coriaceum">coriaceum</tp:taxon-name-part></tp:taxon-name>// Lap.” [green label, <abbrev xmlns:xlink="http://www.w3.org/1999/xlink" xlink:title="Handwriting" id="ABBRID0ESVAK" xlink:type="simple">HW</abbrev>] (<abbrev xmlns:xlink="http://www.w3.org/1999/xlink" content-type="institution" xlink:title="Institut royal des Sciences naturelles de Belgique, Brussels, Belgium" id="ABBRID0EWVAK" xlink:type="simple">ISNB</abbrev>); 1 ♂ “Coll Abcedal” [<abbrev xmlns:xlink="http://www.w3.org/1999/xlink" xlink:title="Handwriting" id="ABBRID0E2VAK" xlink:type="simple">HW</abbrev>] “Coll. P. de Moffarts” (<abbrev xmlns:xlink="http://www.w3.org/1999/xlink" content-type="institution" xlink:title="Institut royal des Sciences naturelles de Belgique, Brussels, Belgium" id="ABBRID0E6VAK" xlink:type="simple">ISNB</abbrev>); 1 ♀ “<tp:taxon-name><tp:taxon-name-part taxon-name-part-type="genus" reg="Meladema">Meladema</tp:taxon-name-part></tp:taxon-name>// <tp:taxon-name><tp:taxon-name-part taxon-name-part-type="species" reg="coriaceum">coriaceum</tp:taxon-name-part></tp:taxon-name>// Coll. Hevon” [<abbrev xmlns:xlink="http://www.w3.org/1999/xlink" xlink:title="Handwriting" id="ABBRID0ETWAK" xlink:type="simple">HW</abbrev>] “Ex coll. Bettinger” (<abbrev xmlns:xlink="http://www.w3.org/1999/xlink" content-type="institution" xlink:title="Institut royal des Sciences naturelles de Belgique, Brussels, Belgium" id="ABBRID0EXWAK" xlink:type="simple">ISNB</abbrev>); 1 ♂ “121” “<tp:taxon-name><tp:taxon-name-part taxon-name-part-type="genus" reg="Meladema">Meladema</tp:taxon-name-part></tp:taxon-name>// <tp:taxon-name><tp:taxon-name-part taxon-name-part-type="species" reg="coriaceum">coriaceum</tp:taxon-name-part></tp:taxon-name>” [<abbrev xmlns:xlink="http://www.w3.org/1999/xlink" xlink:title="Handwriting" id="ABBRID0ELXAK" xlink:type="simple">HW</abbrev>] “Ex. Coll. Bettinger” (<abbrev xmlns:xlink="http://www.w3.org/1999/xlink" content-type="institution" xlink:title="Institut royal des Sciences naturelles de Belgique, Brussels, Belgium" id="ABBRID0EPXAK" xlink:type="simple">ISNB</abbrev>); 1 ♂ “ex coll R P David// ex coll Peres Jesuites// (Le Moult vendit)” “<tp:taxon-name><tp:taxon-name-part taxon-name-part-type="species" reg="coriaceus">coriaceus</tp:taxon-name-part></tp:taxon-name> Cast.// Region mediterranee” [<abbrev xmlns:xlink="http://www.w3.org/1999/xlink" xlink:title="Handwriting" id="ABBRID0E4XAK" xlink:type="simple">HW</abbrev>] (<abbrev xmlns:xlink="http://www.w3.org/1999/xlink" content-type="institution" xlink:title="Institut royal des Sciences naturelles de Belgique, Brussels, Belgium" id="ABBRID0EBYAK" xlink:type="simple">ISNB</abbrev>); 1 ♂ “Coll. P. Boppe// Le <!--PageBreak--><!--PageBreak-->Moult vendit” “<tp:taxon-name><tp:taxon-name-part taxon-name-part-type="genus" reg="Meladema">Meladema</tp:taxon-name-part></tp:taxon-name>// <tp:taxon-name><tp:taxon-name-part taxon-name-part-type="species" reg="coriaceum">coriaceum</tp:taxon-name-part></tp:taxon-name>// Cast.” [<abbrev xmlns:xlink="http://www.w3.org/1999/xlink" xlink:title="Handwriting" id="ABBRID0EYYAK" xlink:type="simple">HW</abbrev>] (<abbrev xmlns:xlink="http://www.w3.org/1999/xlink" content-type="institution" xlink:title="Institut royal des Sciences naturelles de Belgique, Brussels, Belgium" id="ABBRID0E3YAK" xlink:type="simple">ISNB</abbrev>); 1 ♂ “<tp:taxon-name><tp:taxon-name-part taxon-name-part-type="genus" reg="Meladema">Meladema</tp:taxon-name-part></tp:taxon-name>// <tp:taxon-name><tp:taxon-name-part taxon-name-part-type="species" reg="coriaceum">coriaceum</tp:taxon-name-part></tp:taxon-name>” [<abbrev xmlns:xlink="http://www.w3.org/1999/xlink" xlink:title="Handwriting" id="ABBRID0EQZAK" xlink:type="simple">HW</abbrev>] “Coll. E. Dongé// Le Moult vendit” (<abbrev xmlns:xlink="http://www.w3.org/1999/xlink" content-type="institution" xlink:title="Institut royal des Sciences naturelles de Belgique, Brussels, Belgium" id="ABBRID0EUZAK" xlink:type="simple">ISNB</abbrev>); 1 ♂ “H Guyon” [<abbrev xmlns:xlink="http://www.w3.org/1999/xlink" xlink:title="Handwriting" id="ABBRID0EZZAK" xlink:type="simple">HW</abbrev>] “Coll. E. Traizet// Le Moult vendit” (<abbrev xmlns:xlink="http://www.w3.org/1999/xlink" content-type="institution" xlink:title="Institut royal des Sciences naturelles de Belgique, Brussels, Belgium" id="ABBRID0E4ZAK" xlink:type="simple">ISNB</abbrev>); 7 ♂♂, 4 ♀♀ “coll. A. Fauvel” (<abbrev xmlns:xlink="http://www.w3.org/1999/xlink" content-type="institution" xlink:title="Institut royal des Sciences naturelles de Belgique, Brussels, Belgium" id="ABBRID0EC1AK" xlink:type="simple">ISNB</abbrev>); 1 ♂ “coll. Delgrange” (<abbrev xmlns:xlink="http://www.w3.org/1999/xlink" content-type="institution" xlink:title="Institut royal des Sciences naturelles de Belgique, Brussels, Belgium" id="ABBRID0EH1AK" xlink:type="simple">ISNB</abbrev>); 1 ♂ “G. C. Champion Coll.// B. M. 1927-409” (<named-content xmlns:xlink="http://www.w3.org/1999/xlink" content-type="dwc:institutional_code" xlink:type="simple">BMNH</named-content>); 1 ♀ “Coll. Odier.// B. M. 1921-288” (<named-content xmlns:xlink="http://www.w3.org/1999/xlink" content-type="dwc:institutional_code" xlink:type="simple">BMNH</named-content>); 2 ♀♀ [small, circular brown label, no text] “Coll. Odier.// B. M. 1921-288” (<named-content xmlns:xlink="http://www.w3.org/1999/xlink" content-type="dwc:institutional_code" xlink:type="simple">BMNH</named-content>); 1 ♂ “Alono-// dorsar” [? <abbrev xmlns:xlink="http://www.w3.org/1999/xlink" xlink:title="Handwriting" id="ABBRID0E21AK" xlink:type="simple">HW</abbrev>] “<tp:taxon-name><tp:taxon-name-part taxon-name-part-type="genus" reg="Meladema">Meladema</tp:taxon-name-part></tp:taxon-name>// <tp:taxon-name><tp:taxon-name-part taxon-name-part-type="species" reg="coriacea">coriacea</tp:taxon-name-part></tp:taxon-name>” [<abbrev xmlns:xlink="http://www.w3.org/1999/xlink" xlink:title="Handwriting" id="ABBRID0EO2AK" xlink:type="simple">HW</abbrev>] (<named-content xmlns:xlink="http://www.w3.org/1999/xlink" content-type="dwc:institutional_code" xlink:type="simple">BMNH</named-content>); 1 ♂ “Europa// B. Heyne” [<abbrev xmlns:xlink="http://www.w3.org/1999/xlink" xlink:title="Handwriting" id="ABBRID0EX2AK" xlink:type="simple">HW</abbrev>] (<named-content xmlns:xlink="http://www.w3.org/1999/xlink" content-type="dwc:institutional_code" xlink:type="simple">BMNH</named-content>); 1 ♂ “<tp:taxon-name><tp:taxon-name-part taxon-name-part-type="species" reg="coriaceus">coriaceus</tp:taxon-name-part></tp:taxon-name> Lap.” [folded, <abbrev xmlns:xlink="http://www.w3.org/1999/xlink" xlink:title="Handwriting" id="ABBRID0EJ3AK" xlink:type="simple">HW</abbrev>] (<named-content xmlns:xlink="http://www.w3.org/1999/xlink" content-type="dwc:institutional_code" xlink:type="simple">BMNH</named-content>); 1 ♂ “<tp:taxon-name><tp:taxon-name-part taxon-name-part-type="genus" reg="Dytiscus">Dytiscus</tp:taxon-name-part></tp:taxon-name> <tp:taxon-name><tp:taxon-name-part taxon-name-part-type="species" reg="coriaceus">coriaceus</tp:taxon-name-part></tp:taxon-name>// no. in list. 19.” [<abbrev xmlns:xlink="http://www.w3.org/1999/xlink" xlink:title="Handwriting" id="ABBRID0EB4AK" xlink:type="simple">HW</abbrev>] reverse “Presented by// Signor Passerini” [name <abbrev xmlns:xlink="http://www.w3.org/1999/xlink" xlink:title="Handwriting" id="ABBRID0EF4AK" xlink:type="simple">HW</abbrev>] (<named-content xmlns:xlink="http://www.w3.org/1999/xlink" content-type="dwc:institutional_code" xlink:type="simple">BMNH</named-content>); 1 ♂ “1911” [round label, <abbrev xmlns:xlink="http://www.w3.org/1999/xlink" xlink:title="Handwriting" id="ABBRID0EO4AK" xlink:type="simple">HW</abbrev>] (<named-content xmlns:xlink="http://www.w3.org/1999/xlink" content-type="dwc:institutional_code" xlink:type="simple">BMNH</named-content>). All with “<italic><tp:taxon-name><tp:taxon-name-part taxon-name-part-type="genus" reg="Meladema">Meladema</tp:taxon-name-part></tp:taxon-name></italic>// <italic><tp:taxon-name><tp:taxon-name-part taxon-name-part-type="species" reg="coriacea">coriacea</tp:taxon-name-part></tp:taxon-name></italic> Laporte, 1835// D T Bilton [or I Ribera] det. 2017”.</p></tp:treatment-sec><tp:treatment-sec sec-type="description" id="SECID0EI5AK"><title>Description.</title><p>
            <italic>Size</italic>: Neotype <abbrev xmlns:xlink="http://www.w3.org/1999/xlink" xlink:title="Total length" id="ABBRID0EQ5AK" xlink:type="simple">TL</abbrev> = 22.66 mm; <abbrev xmlns:xlink="http://www.w3.org/1999/xlink" xlink:title="Elytral length" id="ABBRID0EU5AK" xlink:type="simple">EL</abbrev> = 16.90 mm; <abbrev xmlns:xlink="http://www.w3.org/1999/xlink" xlink:title="Maximum width, elytra" id="ABBRID0EY5AK" xlink:type="simple">MW</abbrev> = 11.52 mm. Other material examined <abbrev xmlns:xlink="http://www.w3.org/1999/xlink" xlink:title="Total length" id="ABBRID0E35AK" xlink:type="simple">TL</abbrev> = 18.56–23.17 mm; <abbrev xmlns:xlink="http://www.w3.org/1999/xlink" xlink:title="Elytral length" id="ABBRID0EA6AK" xlink:type="simple">EL</abbrev> = 14.34–16.90 mm; <abbrev xmlns:xlink="http://www.w3.org/1999/xlink" xlink:title="Maximum width, elytra" id="ABBRID0EE6AK" xlink:type="simple">MW</abbrev> = 8.45–11.14 mm.</p><p>
            <italic>Colour</italic>. Dorsum dark reddish brown to black (Figure <xref ref-type="fig" rid="F3">3A</xref>); lateral margins of pronotum, labrum and anterior half of clypeus somewhat paler, sometimes with diffuse lateral maculae. Elytra unicolorous, without distinct mottling even when lifted (Figure <xref ref-type="fig" rid="F4">4A</xref>). Head with a pair of oval, reddish yellow medial interocular patches, slightly elongated apicolaterally. Antennae and maxillary and labial palpi reddish yellow. Legs dark reddish brown to black with golden yellow setae; large spines somewhat paler. Venter reddish brown to black; gula, meso and metacoxae and trochanters paler.</p><p>
            <italic>Head</italic>. Labrum shining, with moderate to coarse, sparse punctures. Reticulation absent in apical half, becoming increasingly more evident basally, here forming weakly impressed, transverse meshes. Clypeus and anterior half of frons shining, doubly punctate, without reticulation and with very close, fine and very sparse, coarse punctures. Coarse punctures approximately 5–8x diameter of fine; without visible reticulation. Paired epicranial foveae, one immediately behind the other, on each side of frons, close to lateral margins and immediately behind lateral remnants of frontoclypeal suture. Anterior epicranial foveae transverse, posterior slightly elongate oval; both with cluster of stout, yellow recumbent to decumbent setae. Areas between anterior and posterior foveae with coarse wrinkles. Posterior frons with open, elongate, wrinkled reticulation, especially alongside lateral margins of compound eyes and onto vertex; meshes tumid, with rugose appearance. Internal and posterior borders of compound eyes distinct, raised relative to level of adjacent cuticle. Lateral margins bordered by distinct narrow channel; deeper anteriorly than posteriorly and continuing behind posterior margin of eye onto vertex. Channel with dense punctures, bearing long, stiff, yellow recumbent to decumbent setae.</p><p>
            <italic>Pronotum</italic>. Posterior margin strongly sinuate laterally (Figure <xref ref-type="fig" rid="F3">3A</xref>). Surface somewhat shining, strongly rugose. Reticulation meshes large, open, almost isodiametric and relatively flat either side of mid-line on disc; smaller, tumid and more uneven in size and shape towards all margins. Transverse irregular row of medium punctures bearing long, yellow recumbent to decumbent setae 1/5 behind anterior pronotal margin; interrupted briefly in centre, continuing inside lateral margins and inside lateral third <!--PageBreak-->of posterior margin. Centre of disc with elongate, narrow, slit-like fovea, sometimes partially interrupted in mid-length. Lateral margins slightly raised, shining, without rugose sculpture and with fine, scattered punctures.</p><p>
            <italic>Elytra</italic>. Somewhat shining, with dense, transverse, crescentic striolae (Figures <xref ref-type="fig" rid="F5">5A</xref>, <xref ref-type="fig" rid="F6">6A</xref>) giving a scaly appearance (Figure <xref ref-type="fig" rid="F3">3A</xref>). Striolae less dense anteriorly and medially, here mostly distinctly separated from each other laterally (e.g. Figures <xref ref-type="fig" rid="F5">5A</xref>, <xref ref-type="fig" rid="F7">7A, C</xref>, <xref ref-type="fig" rid="F8">8A, C</xref>, <xref ref-type="fig" rid="F9">9</xref>, <xref ref-type="fig" rid="F10">10</xref>). Size of crescentic striolae variable, especially on disc close to suture (e.g. Figures <xref ref-type="fig" rid="F9">9</xref>, <xref ref-type="fig" rid="F10">10</xref>). Crescentic striolae becoming denser and somewhat continuous laterally and posteriorly (Figure <xref ref-type="fig" rid="F3">3A</xref>). Surface between crescentic striolae (Figures <xref ref-type="fig" rid="F5">5A</xref>, <xref ref-type="fig" rid="F6">6A</xref>) doubly punctate, with very fine, close punctures and medium, very sparse punctures (the latter bearing short, peg-like setae); also with fine, obsolete, open reticulation, usually more evident in apical two thirds, and more evident in some specimens than others; sometimes apparently absent. Puncture rows well-marked, continuous almost to elytral apices; punctures shallower posteriorly than anteriorly.</p><fig id="F5" position="float" orientation="portrait"><label>Figure 5.</label><caption><p>
                <italic><tp:taxon-name><tp:taxon-name-part taxon-name-part-type="genus" reg="Meladema">Meladema</tp:taxon-name-part></tp:taxon-name></italic> species males, elytral shoulder sculpture SEMs (DNA voucher codes, where applicable). <bold>A</bold> <italic>M. coricaea</italic>, Spain, Murcia, Fte. Caputa <bold>B</bold> <italic><tp:taxon-name><tp:taxon-name-part taxon-name-part-type="genus" reg="Meladema">M.</tp:taxon-name-part> <tp:taxon-name-part taxon-name-part-type="species" reg="lepidoptera">lepidoptera</tp:taxon-name-part></tp:taxon-name></italic> sp. n., Corsica, Cap Corse (NHM-IRM12F) <bold>C</bold> <italic><tp:taxon-name><tp:taxon-name-part taxon-name-part-type="genus" reg="Meladema">M.</tp:taxon-name-part> <tp:taxon-name-part taxon-name-part-type="species" reg="imbricata">imbricata</tp:taxon-name-part></tp:taxon-name></italic>, La Gomera, El Cedro (NHM-IRM3A) <bold>D</bold> <italic><tp:taxon-name><tp:taxon-name-part taxon-name-part-type="genus" reg="Meladema">M.</tp:taxon-name-part> <tp:taxon-name-part taxon-name-part-type="species" reg="lanio">lanio</tp:taxon-name-part></tp:taxon-name></italic>, Madeira, Ribeira dos Cedros (NHM-IRM8A).</p></caption><graphic xmlns:xlink="http://www.w3.org/1999/xlink" xlink:href="zookeys-702-045-g005.jpg" position="float" orientation="portrait" xlink:type="simple" id="oo_157701.jpg"/></fig><fig id="F6" position="float" orientation="portrait"><label>Figure 6.</label><caption><p>Details of elytral shoulder sculpture SEMs (DNA voucher codes where applicable). <bold>A</bold> <italic><tp:taxon-name><tp:taxon-name-part taxon-name-part-type="genus" reg="Meladema">M.</tp:taxon-name-part> <tp:taxon-name-part taxon-name-part-type="species" reg="coriacea">coriacea</tp:taxon-name-part></tp:taxon-name></italic>, Spain, Murcia, Fte. Caputa <bold>B</bold> <italic><tp:taxon-name><tp:taxon-name-part taxon-name-part-type="genus" reg="Meladema">M.</tp:taxon-name-part> <tp:taxon-name-part taxon-name-part-type="species" reg="lepidoptera">lepidoptera</tp:taxon-name-part></tp:taxon-name></italic> sp. n., Corsica, Cap Corse (NHM-IRM12F).</p></caption><graphic xmlns:xlink="http://www.w3.org/1999/xlink" xlink:href="zookeys-702-045-g006.jpg" position="float" orientation="portrait" xlink:type="simple" id="oo_157702.jpg"/></fig><fig id="F7" position="float" orientation="portrait"><label>Figure 7.</label><caption><p>
                <italic><tp:taxon-name><tp:taxon-name-part taxon-name-part-type="genus" reg="Meladema">Meladema</tp:taxon-name-part></tp:taxon-name></italic> species elytral shoulder sculpture SEMs (DNA voucher codes where applicable). <bold>A</bold> <italic><tp:taxon-name><tp:taxon-name-part taxon-name-part-type="genus" reg="Meladema">M.</tp:taxon-name-part> <tp:taxon-name-part taxon-name-part-type="species" reg="coriacea">coriacea</tp:taxon-name-part></tp:taxon-name></italic>, male, Spain, Murcia, Fte. Caputa <bold>B</bold> <italic><tp:taxon-name><tp:taxon-name-part taxon-name-part-type="genus" reg="Meladema">M.</tp:taxon-name-part> <tp:taxon-name-part taxon-name-part-type="species" reg="lepidoptera">lepidoptera</tp:taxon-name-part></tp:taxon-name></italic> sp. n., male, Corsica, Cap Corse (NHM-IRM12F) <bold>C</bold> <italic><tp:taxon-name><tp:taxon-name-part taxon-name-part-type="genus" reg="Meladema">M.</tp:taxon-name-part> <tp:taxon-name-part taxon-name-part-type="species" reg="coriacea">coriacea</tp:taxon-name-part></tp:taxon-name></italic>, female, Spain, Murcia, Fte. Caputa <bold>D</bold> <italic><tp:taxon-name><tp:taxon-name-part taxon-name-part-type="genus" reg="Meladema">M.</tp:taxon-name-part> <tp:taxon-name-part taxon-name-part-type="species" reg="lepidoptera">lepidoptera</tp:taxon-name-part></tp:taxon-name></italic> sp. n., female, Corsica, Porto-Vecchio (NHM-IRM12A).</p></caption><graphic xmlns:xlink="http://www.w3.org/1999/xlink" xlink:href="zookeys-702-045-g007.jpg" position="float" orientation="portrait" xlink:type="simple" id="oo_157703.jpg"/></fig><p>
            <italic>Venter</italic>. Prementum shining, tumid in centre, with fine and medium, sparse punctures. Mentum shining; central projection with shallow median emargination. Lateral lobes with medium, sparse punctures, and scattered, whitish recumbent to decumbent setae. Submentum shining, with transverse wrinkles centrally, and elongate wrinkles laterally. Central 1/4 with medium, sparse punctures bearing long, white-yellowish, erect setae. Gula shining, with sparse, shallow, transverse wrinkles; patch of medium-coarse punctures posterolaterally. Genae shining, with obsolete, open, elongate reticulation. Prosternum shining, with irregular transverse ridges laterally. Strongly arched in centre and with fine, moderate to close punctures laterally, bearing long, white-yellowish, recumbent to erect setae; punctures and setae extending in a sparse, irregular row <!--PageBreak-->onto process, just below arch. Process lanceolate, tectiform; apex acuminately rounded. Centre of prosternum and process with double punctation of very fine, moderate and medium, very sparse punctures. Pronotal hypomeron shining, impunctate. Elytral epipleurs shining, with fine wrinkles; irregular puncture row close to internal margin, from centre to close to apex; punctures bearing fine, whitish, erect setae. Metaventrite shining, central portion with sparse, transverse scratches and fine to very fine, sparse to very sparse punctures; not clearly forming two size classes. Metaventral process strongly reticulate, with transverse, rugose meshes and traces of fine, sparse punctures; small, central patch at base with very small reticulation meshes. Metaventral process relatively broad; apex acuminate and upturned slightly anterolaterally. Metacoxal lines almost reaching anterior border of metacoxae; shallow and interrupted in anterior 1/5. Internal laminae of metacoxae shining, sculpture as on centre of metaventrite. Metacoxal lobes sculptured as internal laminae, strongly rounded, with irregular, elongate field of medium to coarse punctures close to lateral margins, bearing fine, white, recumbent to erect setae. External laminae of metacoxae shining, smooth close to process, but with strong reticulation elsewhere; reticulation meshes very elongate posteromedially, to transverse anteriorly. Abdominal ventrites shining. Ventrites 3–5 with cluster of golden, erect setae anteromedially. Ventrite 1 with elongate reticulation throughout. Ventrite 2 with similar reticulation; absent close to centre. Ventrite 3 with elongate reticulation laterally, becoming transverse close to smooth central 1/5. Reticulation of ventrites 4 and 5 restricted to lateral third and with superimposed elongate furrows. Ventrites 2–5 doubly punctate; very fine, moderate and fine, sparse to very sparse punctures; punctures most evident in areas without reticulation. Ventrites 3–5 with transverse irregular row of long, yellowish, recumbent to decumbent setae laterally. Ventrite 6 (Figure <xref ref-type="fig" rid="F11">11A</xref>) with very fine, moderate punctures and medium to coarse, sparse to moderate punctures; punctures coarser close to apex. Elongate, semicircular wrinkles and channels apicolaterally. Some punctures in channels bearing elongate, whitish, erect setae.</p><p>
            <italic>Male</italic>. Foretarsi (Figure <xref ref-type="fig" rid="F12">12A</xref>) with articulo-setal counts as follows (base to apex): row 1, 7; row 2, 8–10; row 3, 8–10; row 4, 6-8. Number of setae in rows may differ from right to left tarsus in same beetle. Curved, golden setae bordering articulo-setal field dense, particularly basally. Foretarsal claws (Figures <xref ref-type="fig" rid="F12">12A</xref>, <xref ref-type="fig" rid="F13">13A</xref>) elongate, curved; interior margin straight or somewhat raised in basal two thirds, strongly curved in apical third. Mesotarsi (Figure <xref ref-type="fig" rid="F12">12E</xref>) with articulo-setal counts as follows (base to apex): row 1, 7–8; row 2, 8; row 3, 7; row 4, 4 (2 clusters of 2, situated laterally). Curved, golden setae bordering articulo-setal field dense, particularly basally. Mesotarsal claws (Figure <xref ref-type="fig" rid="F12">12E</xref>) elongate, strongly curved. Abdominal ventrite 6 (Figure <xref ref-type="fig" rid="F11">11A</xref>) with apex rounded, with very shallow median emargination. Median lobe asymmetrical (Figure <xref ref-type="fig" rid="F14">14A</xref>), sinuation weak, approximately 1/5–1/4 from apex; ventral margin of apical portion relatively straight in lateral view. Parameres (Figure <xref ref-type="fig" rid="F14">14A</xref>) with basal portion of inner margin relatively evenly curved; outer and inner margins almost straight over apical two thirds.</p><p>
            <italic>Female</italic>. As male, except for simple fore and mesotarsi, differently shaped abdominal ventrite 6 (with bluntly pointed apex, Figure <xref ref-type="fig" rid="F15">15A</xref>). The density of crescentic strio<!--PageBreak--><!--PageBreak-->lae on the elytra does not differ consistently between sexes, contrary to the statement of <xref ref-type="bibr" rid="B5">Balfour-Browne (1948)</xref>.</p><p>
            <italic>Variation</italic>. Variation is evident in a number of characters. The size and density of the crescentic striolae on the elytra differs between individuals (e.g. Figures <xref ref-type="fig" rid="F5">5A</xref>, <xref ref-type="fig" rid="F7">7A, C</xref>, <xref ref-type="fig" rid="F8">8A, C</xref>, <xref ref-type="fig" rid="F9">9</xref>, <xref ref-type="fig" rid="F10">10</xref>, <xref ref-type="fig" rid="F17">17</xref>, <xref ref-type="fig" rid="F18">18D</xref>, <xref ref-type="fig" rid="F19">19</xref>), and shows some geographical structure. Specimens of both sexes from the Iberian Peninsula (e.g. Figures <xref ref-type="fig" rid="F7">7A, C</xref>, <xref ref-type="fig" rid="F8">8A, C</xref>, <xref ref-type="fig" rid="F9">9B</xref>, <xref ref-type="fig" rid="F10">10B</xref>) have relatively sparse crescentic striolae, with individual striolae relatively small in size, features also seen in most specimens from the Balkans and Anatolia (e.g. Figure <xref ref-type="fig" rid="F10">10A</xref>). Some specimens from France, North Africa and southern Italy (e.g. Figures <xref ref-type="fig" rid="F9">9D</xref>, <xref ref-type="fig" rid="F10">10C, D</xref>, <xref ref-type="fig" rid="F19">19</xref>) have slightly denser striolae, with some of these slightly larger. Specimens from massifs in the central Sahara (Hoggar and Tassili n’Ajjer (Algeria), Tibesti (Chad)) have very dense crescentic striolae (Figure <xref ref-type="fig" rid="F17">17</xref>). In these beetles the striolae are relatively small and strongly curved, giving a distinctly tuberculate appearance to the elytra, even close to the shoulders. In no cases do the elytral striolae approach the condition seen in <italic><tp:taxon-name><tp:taxon-name-part taxon-name-part-type="genus" reg="Meladema">M.</tp:taxon-name-part> <tp:taxon-name-part taxon-name-part-type="species" reg="lepidoptera">lepidoptera</tp:taxon-name-part></tp:taxon-name></italic> sp. n., however (see below). The degree of curvature of male foretarsal claws differs between individuals, even within the same population. Some specimens have claws which are shorter, and broader at their apices that in Figure <xref ref-type="fig" rid="F13">13A</xref>, these almost certainly being older insects, whose claws have become worn down during life. The size and shape of the median lobe also varies slightly between individuals and populations (e.g. Figure <xref ref-type="fig" rid="F20">20</xref>). Specimens from North Africa, for example, (Figure <xref ref-type="fig" rid="F20">20H–K</xref>) have narrower apical portions, whilst the largest median lobes are seen in Greek animals (Figure <xref ref-type="fig" rid="F20">20M–N</xref>).</p></tp:treatment-sec><tp:treatment-sec sec-type="Differential diagnosis" id="SECID0EIMBK"><title>Differential diagnosis.</title><p>Morphologically, this species is almost identical to <italic><tp:taxon-name><tp:taxon-name-part taxon-name-part-type="genus" reg="Meladema">M.</tp:taxon-name-part> <tp:taxon-name-part taxon-name-part-type="species" reg="lepidoptera">lepidoptera</tp:taxon-name-part></tp:taxon-name></italic> sp. n., something which has prevented the latter’s formal description until now. The two species can be reliably separated only on details of their elytral sculpture, <italic><tp:taxon-name><tp:taxon-name-part taxon-name-part-type="genus" reg="Meladema">M.</tp:taxon-name-part> <tp:taxon-name-part taxon-name-part-type="species" reg="coriacea">coriacea</tp:taxon-name-part></tp:taxon-name></italic> having smaller, less dense crescentic striolae than <italic><tp:taxon-name><tp:taxon-name-part taxon-name-part-type="genus" reg="Meladema">M.</tp:taxon-name-part> <tp:taxon-name-part taxon-name-part-type="species" reg="lepidoptera">lepidoptera</tp:taxon-name-part></tp:taxon-name></italic> sp. n., this being particularly evident at the elytral base, close to the scutellum, and in the middle, close to the suture (see Figure <xref ref-type="fig" rid="F1">1</xref> and e.g. Figures <xref ref-type="fig" rid="F7">7A, C</xref>, <xref ref-type="fig" rid="F8">8A, C</xref>, <xref ref-type="fig" rid="F9">9</xref>, <xref ref-type="fig" rid="F10">10</xref> vs. 7B, D, 8B, D, 21, 22). In <italic><tp:taxon-name><tp:taxon-name-part taxon-name-part-type="genus" reg="Meladema">M.</tp:taxon-name-part> <tp:taxon-name-part taxon-name-part-type="species" reg="coriacea">coriacea</tp:taxon-name-part></tp:taxon-name></italic>, the striolae are largely well separated from each other in both regions (see comment by <xref ref-type="bibr" rid="B2">Aubé 1836</xref>, quoted above) whereas in <italic><tp:taxon-name><tp:taxon-name-part taxon-name-part-type="genus" reg="Meladema">M.</tp:taxon-name-part> <tp:taxon-name-part taxon-name-part-type="species" reg="lepidoptera">lepidoptera</tp:taxon-name-part></tp:taxon-name></italic> sp. n. they are typically much more contiguous (see below). In the mid-elytra of <italic><tp:taxon-name><tp:taxon-name-part taxon-name-part-type="genus" reg="Meladema">M.</tp:taxon-name-part> <tp:taxon-name-part taxon-name-part-type="species" reg="coriacea">coriacea</tp:taxon-name-part></tp:taxon-name></italic> there is also typically a distinct gap between the elytral suture and the first crescentic striolae (see e.g. Figure <xref ref-type="fig" rid="F8">8A, C</xref>), whereas in <italic><tp:taxon-name><tp:taxon-name-part taxon-name-part-type="genus" reg="Meladema">M.</tp:taxon-name-part> <tp:taxon-name-part taxon-name-part-type="species" reg="lepidoptera">lepidoptera</tp:taxon-name-part></tp:taxon-name></italic> sp. n. the striolae begin much closer to the suture (e.g. Figure <xref ref-type="fig" rid="F8">8B, D</xref>). Whilst there is some variation, as illustrated in the figures, these features appear consistent throughout the wide geographical range of <italic><tp:taxon-name><tp:taxon-name-part taxon-name-part-type="genus" reg="Meladema">M.</tp:taxon-name-part> <tp:taxon-name-part taxon-name-part-type="species" reg="coriacea">coriacea</tp:taxon-name-part></tp:taxon-name></italic>. Other characters, including male genitalia, claws, and the shape and sculpture of abdominal ventrite 6 in both sexes, do not differ consistently between the two species, there being as much intraspecific as interspecific variation.</p><p>The genetic differences between <italic><tp:taxon-name><tp:taxon-name-part taxon-name-part-type="genus" reg="Meladema">M.</tp:taxon-name-part> <tp:taxon-name-part taxon-name-part-type="species" reg="coriacea">coriacea</tp:taxon-name-part></tp:taxon-name></italic> and <italic><tp:taxon-name><tp:taxon-name-part taxon-name-part-type="genus" reg="Meladema">M.</tp:taxon-name-part> <tp:taxon-name-part taxon-name-part-type="species" reg="lepidoptera">lepidoptera</tp:taxon-name-part></tp:taxon-name></italic> sp. n. are well defined and comparable to those seen between <italic><tp:taxon-name><tp:taxon-name-part taxon-name-part-type="genus" reg="Meladema">M.</tp:taxon-name-part> <tp:taxon-name-part taxon-name-part-type="species" reg="imbricata">imbricata</tp:taxon-name-part></tp:taxon-name></italic> and <italic><tp:taxon-name><tp:taxon-name-part taxon-name-part-type="genus" reg="Meladema">M.</tp:taxon-name-part> <tp:taxon-name-part taxon-name-part-type="species" reg="lanio">lanio</tp:taxon-name-part></tp:taxon-name></italic>, although mostly seen in mitochondrial markers (<xref ref-type="bibr" rid="B69">Sýkora et al. 2017</xref>). Of the two nuclear markers sequenced, H3 was identical in <italic><tp:taxon-name><tp:taxon-name-part taxon-name-part-type="genus" reg="Meladema">M.</tp:taxon-name-part> <tp:taxon-name-part taxon-name-part-type="species" reg="coriacea">coriacea</tp:taxon-name-part></tp:taxon-name></italic> and <italic><tp:taxon-name><tp:taxon-name-part taxon-name-part-type="genus" reg="Meladema">M.</tp:taxon-name-part> <tp:taxon-name-part taxon-name-part-type="species" reg="lepidoptera">lepidoptera</tp:taxon-name-part></tp:taxon-name></italic> sp. n. (but differ<!--PageBreak-->ent from <italic><tp:taxon-name><tp:taxon-name-part taxon-name-part-type="genus" reg="Meladema">M.</tp:taxon-name-part> <tp:taxon-name-part taxon-name-part-type="species" reg="lanio">lanio</tp:taxon-name-part></tp:taxon-name></italic> and <italic><tp:taxon-name><tp:taxon-name-part taxon-name-part-type="genus" reg="Meladema">M.</tp:taxon-name-part> <tp:taxon-name-part taxon-name-part-type="species" reg="imbricata">imbricata</tp:taxon-name-part></tp:taxon-name></italic>), only wingless having some diagnostic positions separating the two species (see <xref ref-type="bibr" rid="B69">Sýkora et al. 2017</xref>).</p></tp:treatment-sec><tp:treatment-sec sec-type="distribution" id="SECID0EKTBK"><title>Distribution.</title><p>Even as redefined here, this is by far the most widespread species of the genus, distributed from the Canary Islands to Turkey, and south to massifs of the central Sahara (Figure <xref ref-type="fig" rid="F23">23</xref>). We have examined material from all countries from which this species has been reported, with the exception of Bulgaria (<xref ref-type="bibr" rid="B33">Guéorguiev 1987</xref>). Despite being listed from Lybia in the Palaearctic and World Catalogues of <tp:taxon-name><tp:taxon-name-part taxon-name-part-type="family">Dytiscidae</tp:taxon-name-part></tp:taxon-name> (<xref ref-type="bibr" rid="B56">Nilsson and Hájek 2017a</xref>, <xref ref-type="bibr" rid="B57">2017b</xref>), all Saharan records which we have traced emanate from Algeria and Chad. As discussed by <xref ref-type="bibr" rid="B69">Sýkora et al. (2017)</xref>, basal splits within the <italic><tp:taxon-name><tp:taxon-name-part taxon-name-part-type="genus" reg="Meladema">M.</tp:taxon-name-part> <tp:taxon-name-part taxon-name-part-type="species" reg="coriacea">coriacea</tp:taxon-name-part></tp:taxon-name></italic> lineage apparently took place in north-west Africa, with subsequent range expansion across the western Mediterranean, and several apparently independent, recent, colonisations of the Canary Islands from Morocco. The most easterly specimens included in genetic analyses (from Malta and Izmir, Turkey) were more closely related to beetles from north Africa than those from Iberia or southern France, suggesting that colonisation of the eastern part of the species range occurred via dispersal from Algeria/Tunsia, likely through Malta, Sicily and southern Italy. Genotyped individuals have been studied from throughout the wide range of <italic><tp:taxon-name><tp:taxon-name-part taxon-name-part-type="genus" reg="Meladema">M.</tp:taxon-name-part> <tp:taxon-name-part taxon-name-part-type="species" reg="coriacea">coriacea</tp:taxon-name-part></tp:taxon-name></italic>, as well as a large number of additional non-genotyped specimens (Figure <xref ref-type="fig" rid="F23">23</xref>). The exact limits of <italic><tp:taxon-name><tp:taxon-name-part taxon-name-part-type="genus" reg="Meladema">M.</tp:taxon-name-part> <tp:taxon-name-part taxon-name-part-type="species" reg="coriacea">coriacea</tp:taxon-name-part></tp:taxon-name></italic> in the Italian Peninsula remain unclear, and can only be resolved through combined genetic and morphological study of additional, fresh material. It is apparent, <!--PageBreak-->however, that <italic><tp:taxon-name><tp:taxon-name-part taxon-name-part-type="genus" reg="Meladema">M.</tp:taxon-name-part> <tp:taxon-name-part taxon-name-part-type="species" reg="coriacea">coriacea</tp:taxon-name-part></tp:taxon-name></italic> is present in at least Sicily and that <italic><tp:taxon-name><tp:taxon-name-part taxon-name-part-type="genus" reg="Meladema">M.</tp:taxon-name-part> <tp:taxon-name-part taxon-name-part-type="species" reg="lepidoptera">lepidoptera</tp:taxon-name-part></tp:taxon-name></italic> sp. n. occurs in the north and centre of the peninsula (Toscana and Lazio – as confirmed from genotyped specimens). Beetles morphologically intermediate between <italic><tp:taxon-name><tp:taxon-name-part taxon-name-part-type="genus" reg="Meladema">M.</tp:taxon-name-part> <tp:taxon-name-part taxon-name-part-type="species" reg="coriacea">coriacea</tp:taxon-name-part></tp:taxon-name></italic> and <italic><tp:taxon-name><tp:taxon-name-part taxon-name-part-type="genus" reg="Meladema">M.</tp:taxon-name-part> <tp:taxon-name-part taxon-name-part-type="species" reg="lepidoptera">lepidoptera</tp:taxon-name-part></tp:taxon-name></italic> sp. n. have been seen from Apulia and Campania (Figure <xref ref-type="fig" rid="F18">18B, C</xref>), suggesting possible hybridization between the two species where their ranges come into contact. Such a process is already established to have occurred between <italic><tp:taxon-name><tp:taxon-name-part taxon-name-part-type="genus" reg="Meladema">M.</tp:taxon-name-part> <tp:taxon-name-part taxon-name-part-type="species" reg="coriacea">coriacea</tp:taxon-name-part></tp:taxon-name></italic> and <italic><tp:taxon-name><tp:taxon-name-part taxon-name-part-type="genus" reg="Meladema">M.</tp:taxon-name-part> <tp:taxon-name-part taxon-name-part-type="species" reg="imbricata">imbricata</tp:taxon-name-part></tp:taxon-name></italic> on Tenerife (see below and <xref ref-type="bibr" rid="B62">Ribera et al. 2003</xref>). <italic><tp:taxon-name><tp:taxon-name-part taxon-name-part-type="genus" reg="Meladema">Meladema</tp:taxon-name-part> <tp:taxon-name-part taxon-name-part-type="species" reg="coriacea">coriacea</tp:taxon-name-part></tp:taxon-name></italic> is a species typical of seasonally fluctuating or intermittent Mediterranean stream systems, being particularly characteristic of localities with winter-spring flow, which dry down to pools in summer. It is associated with drier and more seasonally variable conditions than other species of the genus, something which may have facilitated its range expansion (<xref ref-type="bibr" rid="B69">Sýkora et al. 2017</xref>).</p></tp:treatment-sec><tp:treatment-sec><!--Section generated to contain objects referenced in tp:taxon-treatment.--><fig id="F3" position="float" orientation="portrait"><label>Figure 3.</label><caption><p>Dorsal habitus of <italic><tp:taxon-name><tp:taxon-name-part taxon-name-part-type="genus" reg="Meladema">Meladema</tp:taxon-name-part></tp:taxon-name></italic> species males. <bold>A</bold> <italic><tp:taxon-name><tp:taxon-name-part taxon-name-part-type="genus" reg="Meladema">M.</tp:taxon-name-part> <tp:taxon-name-part taxon-name-part-type="species" reg="coriacea">coriacea</tp:taxon-name-part></tp:taxon-name></italic>, Spain, Cáceres, nr. Plasencia <bold>B</bold> <italic><tp:taxon-name><tp:taxon-name-part taxon-name-part-type="genus" reg="Meladema">M.</tp:taxon-name-part> <tp:taxon-name-part taxon-name-part-type="species" reg="lepidoptera">lepidoptera</tp:taxon-name-part></tp:taxon-name></italic> sp. n., Corsica, Francardo <bold>C</bold> <italic><tp:taxon-name><tp:taxon-name-part taxon-name-part-type="genus" reg="Meladema">M.</tp:taxon-name-part> <tp:taxon-name-part taxon-name-part-type="species" reg="imbricata">imbricata</tp:taxon-name-part></tp:taxon-name></italic>, La Gomera, El Cedro <bold>D</bold> <italic><tp:taxon-name><tp:taxon-name-part taxon-name-part-type="genus" reg="Meladema">M.</tp:taxon-name-part> <tp:taxon-name-part taxon-name-part-type="species" reg="lanio">lanio</tp:taxon-name-part></tp:taxon-name></italic>, Madeira, Rabacal. Scale bar = 5 mm.</p></caption><graphic xmlns:xlink="http://www.w3.org/1999/xlink" xlink:href="zookeys-702-045-g003.jpg" position="float" orientation="portrait" xlink:type="simple" id="oo_157699.jpg"/></fig><fig id="F4" position="float" orientation="portrait"><label>Figure 4.</label><caption><p>
                <italic><tp:taxon-name><tp:taxon-name-part taxon-name-part-type="genus" reg="Meladema">Meladema</tp:taxon-name-part></tp:taxon-name></italic> species males, colour pattern of isolated elytra (DNA voucher codes, where applicable). <bold>A</bold> <italic><tp:taxon-name><tp:taxon-name-part taxon-name-part-type="genus" reg="Meladema">M.</tp:taxon-name-part> <tp:taxon-name-part taxon-name-part-type="species" reg="coriacea">coriacea</tp:taxon-name-part></tp:taxon-name></italic>, Spain, Murcia, Fte. Caputa <bold>B</bold> <italic><tp:taxon-name><tp:taxon-name-part taxon-name-part-type="genus" reg="Meladema">M.</tp:taxon-name-part> <tp:taxon-name-part taxon-name-part-type="species" reg="lepidoptera">lepidoptera</tp:taxon-name-part></tp:taxon-name></italic> sp. n., Corsica, Cap Corse (NHM-IRM12F) <bold>C</bold> <italic><tp:taxon-name><tp:taxon-name-part taxon-name-part-type="genus" reg="Meladema">M.</tp:taxon-name-part> <tp:taxon-name-part taxon-name-part-type="species" reg="imbricata">imbricata</tp:taxon-name-part></tp:taxon-name></italic>, La Gomera, El Cedro (NHM-IRM3A) <bold>D</bold> <italic><tp:taxon-name><tp:taxon-name-part taxon-name-part-type="genus" reg="Meladema">M.</tp:taxon-name-part> <tp:taxon-name-part taxon-name-part-type="species" reg="lanio">lanio</tp:taxon-name-part></tp:taxon-name></italic>, Madeira, Ribeira dos Cedros (NHM-IRM8A). Scale bar = 5 mm.</p></caption><graphic xmlns:xlink="http://www.w3.org/1999/xlink" xlink:href="zookeys-702-045-g004.jpg" position="float" orientation="portrait" xlink:type="simple" id="oo_157700.jpg"/></fig><fig id="F8" position="float" orientation="portrait"><label>Figure 8.</label><caption><p>
                <italic><tp:taxon-name><tp:taxon-name-part taxon-name-part-type="genus" reg="Meladema">Meladema</tp:taxon-name-part></tp:taxon-name></italic> species elytral middle sculpture SEMs (DNA voucher codes where applicable). <bold>A</bold> <italic><tp:taxon-name><tp:taxon-name-part taxon-name-part-type="genus" reg="Meladema">M.</tp:taxon-name-part> <tp:taxon-name-part taxon-name-part-type="species" reg="coriacea">coriacea</tp:taxon-name-part></tp:taxon-name></italic>, male, Spain, Murcia, Fte. Caputa <bold>B</bold> <italic><tp:taxon-name><tp:taxon-name-part taxon-name-part-type="genus" reg="Meladema">M.</tp:taxon-name-part> <tp:taxon-name-part taxon-name-part-type="species" reg="lepidoptera">lepidoptera</tp:taxon-name-part></tp:taxon-name></italic> sp. n., male, Corsica, Cap Corse (NHM-IRM12F) <bold>C</bold> <italic><tp:taxon-name><tp:taxon-name-part taxon-name-part-type="genus" reg="Meladema">M.</tp:taxon-name-part> <tp:taxon-name-part taxon-name-part-type="species" reg="coriacea">coriacea</tp:taxon-name-part></tp:taxon-name></italic>, female, Spain, Murcia, Fte. Caputa <bold>D</bold> <italic><tp:taxon-name><tp:taxon-name-part taxon-name-part-type="genus" reg="Meladema">M.</tp:taxon-name-part> <tp:taxon-name-part taxon-name-part-type="species" reg="lepidoptera">lepidoptera</tp:taxon-name-part></tp:taxon-name></italic> sp. n., female, Corsica, Porto-Vecchio (NHM-IRM12A).</p></caption><graphic xmlns:xlink="http://www.w3.org/1999/xlink" xlink:href="zookeys-702-045-g008.jpg" position="float" orientation="portrait" xlink:type="simple" id="oo_157704.jpg"/></fig><fig id="F9" position="float" orientation="portrait"><label>Figure 9.</label><caption><p>
                <italic><tp:taxon-name><tp:taxon-name-part taxon-name-part-type="genus" reg="Meladema">Meladema</tp:taxon-name-part> <tp:taxon-name-part taxon-name-part-type="species" reg="coriacea">coriacea</tp:taxon-name-part></tp:taxon-name></italic> female elytral sculpture; shoulder and middle left and right, respectively (DNA voucher codes). <bold>A</bold> neotype, France, Var, La-Londe-les-Maures (NHM-IRM11C) <bold>B</bold> Spain, Córdoba, Baena (NHM-IRM14B) <bold>C</bold> Morocco, Tazzeka (NHM-IRM1A) <bold>D</bold> Algeria, Oued Bagrat (<named-content xmlns:xlink="http://www.w3.org/1999/xlink" content-type="dwc:institutional_code" xlink:type="simple">MNCN</named-content>-HI4). Scale bar = 0.5 mm.</p></caption><graphic xmlns:xlink="http://www.w3.org/1999/xlink" xlink:href="zookeys-702-045-g009.jpg" position="float" orientation="portrait" xlink:type="simple" id="oo_157705.jpg"/></fig><fig id="F10" position="float" orientation="portrait"><label>Figure 10.</label><caption><p>
                <italic><tp:taxon-name><tp:taxon-name-part taxon-name-part-type="genus" reg="Meladema">Meladema</tp:taxon-name-part> <tp:taxon-name-part taxon-name-part-type="species" reg="coriacea">coriacea</tp:taxon-name-part></tp:taxon-name></italic> elytral sculpture; shoulder and middle left and right, respectively (DNA voucher codes). <bold>A</bold> Female, Turkey, Izmir (<named-content xmlns:xlink="http://www.w3.org/1999/xlink" content-type="dwc:institutional_code" xlink:type="simple">IBE</named-content>-DV294) <bold>B</bold> male, Spain, Córdoba, Baena (NHM-IRM14A) <bold>C</bold> male, Morocco, Oued Massa (NHM-IRM2A) <bold>D</bold> male, Algeria, Aïn Damous (<named-content xmlns:xlink="http://www.w3.org/1999/xlink" content-type="dwc:institutional_code" xlink:type="simple">MNCN</named-content>-HI6). Scale bar = 0.5 mm.</p></caption><graphic xmlns:xlink="http://www.w3.org/1999/xlink" xlink:href="zookeys-702-045-g010.jpg" position="float" orientation="portrait" xlink:type="simple" id="oo_157706.jpg"/></fig><fig id="F11" position="float" orientation="portrait"><label>Figure 11.</label><caption><p>
                <italic><tp:taxon-name><tp:taxon-name-part taxon-name-part-type="genus" reg="Meladema">Meladema</tp:taxon-name-part></tp:taxon-name></italic> species males, abdominal ventrite 6 (DNA voucher codes where applicable). <bold>A</bold> <italic>M. coricaea</italic>, Spain, Murcia, Fte. Caputa <bold>B</bold> <italic><tp:taxon-name><tp:taxon-name-part taxon-name-part-type="genus" reg="Meladema">M.</tp:taxon-name-part> <tp:taxon-name-part taxon-name-part-type="species" reg="lepidoptera">lepidoptera</tp:taxon-name-part></tp:taxon-name></italic> sp. n., Corsica, Cap Corse (NHM-IRM12F) <bold>C</bold> <italic><tp:taxon-name><tp:taxon-name-part taxon-name-part-type="genus" reg="Meladema">M.</tp:taxon-name-part> <tp:taxon-name-part taxon-name-part-type="species" reg="imbricata">imbricata</tp:taxon-name-part></tp:taxon-name></italic>, La Gomera, El Cedro (NHM-IRM3A) <bold>D</bold> <italic><tp:taxon-name><tp:taxon-name-part taxon-name-part-type="genus" reg="Meladema">M.</tp:taxon-name-part> <tp:taxon-name-part taxon-name-part-type="species" reg="lanio">lanio</tp:taxon-name-part></tp:taxon-name></italic>, Madeira, Ribeira dos Cedros (NHM-IRM8A). Scale bar = 1 mm.</p></caption><graphic xmlns:xlink="http://www.w3.org/1999/xlink" xlink:href="zookeys-702-045-g011.jpg" position="float" orientation="portrait" xlink:type="simple" id="oo_157707.jpg"/></fig><fig id="F12" position="float" orientation="portrait"><label>Figure 12.</label><caption><p>
                <italic><tp:taxon-name><tp:taxon-name-part taxon-name-part-type="genus" reg="Meladema">Meladema</tp:taxon-name-part></tp:taxon-name></italic> species males, fore (<bold>A–D</bold>) and mesotarsi (<bold>E–H</bold>), ventral view (DNA voucher codes where applicable). <bold>A, E</bold> <italic><tp:taxon-name><tp:taxon-name-part taxon-name-part-type="genus" reg="Meladema">M.</tp:taxon-name-part> <tp:taxon-name-part taxon-name-part-type="species" reg="coriacea">coriacea</tp:taxon-name-part></tp:taxon-name></italic> Spain, Cáceres, nr. Plasencia <bold>B, F</bold> <italic><tp:taxon-name><tp:taxon-name-part taxon-name-part-type="genus" reg="Meladema">M.</tp:taxon-name-part> <tp:taxon-name-part taxon-name-part-type="species" reg="lepidoptera">lepidoptera</tp:taxon-name-part></tp:taxon-name></italic> sp. n. holotype, Corsica, Cap Corse (NHM-IRM12E) <bold>C, G</bold> <italic><tp:taxon-name><tp:taxon-name-part taxon-name-part-type="genus" reg="Meladema">M.</tp:taxon-name-part> <tp:taxon-name-part taxon-name-part-type="species" reg="imbricata">imbricata</tp:taxon-name-part></tp:taxon-name></italic>, La Gomera, El Cedro (NMH-IRM3A) <bold>D, H</bold> <italic><tp:taxon-name><tp:taxon-name-part taxon-name-part-type="genus" reg="Meladema">M.</tp:taxon-name-part> <tp:taxon-name-part taxon-name-part-type="species" reg="lanio">lanio</tp:taxon-name-part></tp:taxon-name></italic>, Madeira, Rabacal. Scale bar = 1 mm.</p></caption><graphic xmlns:xlink="http://www.w3.org/1999/xlink" xlink:href="zookeys-702-045-g012.jpg" position="float" orientation="portrait" xlink:type="simple" id="oo_157708.jpg"/></fig><fig id="F13" position="float" orientation="portrait"><label>Figure 13.</label><caption><p>
                <italic><tp:taxon-name><tp:taxon-name-part taxon-name-part-type="genus" reg="Meladema">Meladema</tp:taxon-name-part></tp:taxon-name></italic> species males, fore tarsal claws, lateral view (DNA voucher codes where applicable). <bold>A</bold> <italic><tp:taxon-name><tp:taxon-name-part taxon-name-part-type="genus" reg="Meladema">M.</tp:taxon-name-part> <tp:taxon-name-part taxon-name-part-type="species" reg="coriacea">coriacea</tp:taxon-name-part></tp:taxon-name></italic> Spain, Cáceres, nr. Plasencia <bold>B</bold> <italic><tp:taxon-name><tp:taxon-name-part taxon-name-part-type="genus" reg="Meladema">M.</tp:taxon-name-part> <tp:taxon-name-part taxon-name-part-type="species" reg="lepidoptera">lepidoptera</tp:taxon-name-part></tp:taxon-name></italic> sp. n. holotype, Corsica, Cap Corse (NHM-IRM12E) <bold>C</bold> <italic><tp:taxon-name><tp:taxon-name-part taxon-name-part-type="genus" reg="Meladema">M.</tp:taxon-name-part> <tp:taxon-name-part taxon-name-part-type="species" reg="imbricata">imbricata</tp:taxon-name-part></tp:taxon-name></italic>, La Gomera, El Cedro (NMH-IRM3A) <bold>D</bold> <italic><tp:taxon-name><tp:taxon-name-part taxon-name-part-type="genus" reg="Meladema">M.</tp:taxon-name-part> <tp:taxon-name-part taxon-name-part-type="species" reg="lanio">lanio</tp:taxon-name-part></tp:taxon-name></italic>, Madeira, Rabacal. Scale bar = 1 mm.</p></caption><graphic xmlns:xlink="http://www.w3.org/1999/xlink" xlink:href="zookeys-702-045-g013.jpg" position="float" orientation="portrait" xlink:type="simple" id="oo_157709.jpg"/></fig><fig id="F14" position="float" orientation="portrait"><label>Figure 14.</label><caption><p>
                <italic><tp:taxon-name><tp:taxon-name-part taxon-name-part-type="genus" reg="Meladema">Meladema</tp:taxon-name-part></tp:taxon-name></italic> species male genitalia. Median lobe, lateral and ventral view; paramere (DNA voucher codes where applicable). <bold>A</bold> <italic><tp:taxon-name><tp:taxon-name-part taxon-name-part-type="genus" reg="Meladema">M.</tp:taxon-name-part> <tp:taxon-name-part taxon-name-part-type="species" reg="coriacea">coriacea</tp:taxon-name-part></tp:taxon-name></italic> Spain, Cáceres, nr. Plasencia <bold>B</bold> <italic><tp:taxon-name><tp:taxon-name-part taxon-name-part-type="genus" reg="Meladema">M.</tp:taxon-name-part> <tp:taxon-name-part taxon-name-part-type="species" reg="lepidoptera">lepidoptera</tp:taxon-name-part></tp:taxon-name></italic> sp. n. holotype, Corsica, Cap Corse (NHM-IRM12E) <bold>C</bold> <italic><tp:taxon-name><tp:taxon-name-part taxon-name-part-type="genus" reg="Meladema">M.</tp:taxon-name-part> <tp:taxon-name-part taxon-name-part-type="species" reg="imbricata">imbricata</tp:taxon-name-part></tp:taxon-name></italic>, La Gomera, El Cedro (NMH-IRM3A) <bold>D</bold> <italic><tp:taxon-name><tp:taxon-name-part taxon-name-part-type="genus" reg="Meladema">M.</tp:taxon-name-part> <tp:taxon-name-part taxon-name-part-type="species" reg="lanio">lanio</tp:taxon-name-part></tp:taxon-name></italic>, Madeira, Rabacal. Silhouette indicates orientation of median lobe for imaging in ventral view. Scale bar = 1 mm.</p></caption><graphic xmlns:xlink="http://www.w3.org/1999/xlink" xlink:href="zookeys-702-045-g014.jpg" position="float" orientation="portrait" xlink:type="simple" id="oo_157710.jpg"/></fig><fig id="F15" position="float" orientation="portrait"><label>Figure 15.</label><caption><p>
                <italic><tp:taxon-name><tp:taxon-name-part taxon-name-part-type="genus" reg="Meladema">Meladema</tp:taxon-name-part></tp:taxon-name></italic> species females, abdominal ventrite 6 (DNA voucher codes where applicable). <bold>A</bold> <italic>M. coricaea</italic>, Spain, Murcia, Fte. Caputa <bold>B</bold> <italic><tp:taxon-name><tp:taxon-name-part taxon-name-part-type="genus" reg="Meladema">M.</tp:taxon-name-part> <tp:taxon-name-part taxon-name-part-type="species" reg="lepidoptera">lepidoptera</tp:taxon-name-part></tp:taxon-name></italic> sp. n., Corsica, Cap Corse (NHM-IRM12C) <bold>C</bold> <italic><tp:taxon-name><tp:taxon-name-part taxon-name-part-type="genus" reg="Meladema">M.</tp:taxon-name-part> <tp:taxon-name-part taxon-name-part-type="species" reg="imbricata">imbricata</tp:taxon-name-part></tp:taxon-name></italic>, La Palma, Bco. Hoyo Verde <bold>D</bold> <italic><tp:taxon-name><tp:taxon-name-part taxon-name-part-type="genus" reg="Meladema">M.</tp:taxon-name-part> <tp:taxon-name-part taxon-name-part-type="species" reg="lanio">lanio</tp:taxon-name-part></tp:taxon-name></italic>, Madeira, Ribeira dos Cedros (NHM-IRM9A). Scale bar = 1 mm.</p></caption><graphic xmlns:xlink="http://www.w3.org/1999/xlink" xlink:href="zookeys-702-045-g015.jpg" position="float" orientation="portrait" xlink:type="simple" id="oo_157711.jpg"/></fig><fig id="F17" position="float" orientation="portrait"><label>Figure 17.</label><caption><p>
                <italic><tp:taxon-name><tp:taxon-name-part taxon-name-part-type="genus" reg="Meladema">Meladema</tp:taxon-name-part> <tp:taxon-name-part taxon-name-part-type="species" reg="coriacea">coriacea</tp:taxon-name-part></tp:taxon-name></italic>, Sahara, elytral sculpture; shoulder and middle left and right, respectively. <bold>A</bold> male, Chad, Tibesti, Koudou <bold>B</bold> female, Chad, Tibesti, Bassin de Gorrom <bold>C</bold> male, Algeria, Hoggar, Aguelmanne <bold>D</bold> female, Algeria, Hoggar, Aguelmanne. Scale bar = 0.5 mm.</p></caption><graphic xmlns:xlink="http://www.w3.org/1999/xlink" xlink:href="zookeys-702-045-g017.jpg" position="float" orientation="portrait" xlink:type="simple" id="oo_157713.jpg"/></fig><fig id="F18" position="float" orientation="portrait"><label>Figure 18.</label><caption><p>
                <italic><tp:taxon-name><tp:taxon-name-part taxon-name-part-type="genus" reg="Meladema">Meladema</tp:taxon-name-part></tp:taxon-name></italic> species, Italy, male elytral sculpture; shoulder and middle left and right, respectively (DNA voucher codes, where applicable). <bold>A</bold> <italic><tp:taxon-name><tp:taxon-name-part taxon-name-part-type="genus" reg="Meladema">M.</tp:taxon-name-part> <tp:taxon-name-part taxon-name-part-type="species" reg="lepidoptera">lepidoptera</tp:taxon-name-part></tp:taxon-name></italic> sp. n., Liguria, Levante <bold>B</bold> intermediate specimen, Campania, S. Michele (<named-content xmlns:xlink="http://www.w3.org/1999/xlink" content-type="dwc:institutional_code" xlink:type="simple">IBE</named-content>-AN694) <bold>C</bold> intermediate specimen, Apulia, Vieste <bold>D</bold> <italic><tp:taxon-name><tp:taxon-name-part taxon-name-part-type="genus" reg="Meladema">M.</tp:taxon-name-part> <tp:taxon-name-part taxon-name-part-type="species" reg="coriacea">coriacea</tp:taxon-name-part></tp:taxon-name></italic>, Lazio, Grotta di Pastena. Scale bar = 0.5 mm.</p></caption><graphic xmlns:xlink="http://www.w3.org/1999/xlink" xlink:href="zookeys-702-045-g018.jpg" position="float" orientation="portrait" xlink:type="simple" id="oo_157714.jpg"/></fig><fig id="F19" position="float" orientation="portrait"><label>Figure 19.</label><caption><p>
                <italic><tp:taxon-name><tp:taxon-name-part taxon-name-part-type="genus" reg="Meladema">Meladema</tp:taxon-name-part> <tp:taxon-name-part taxon-name-part-type="species" reg="coriacea">coriacea</tp:taxon-name-part></tp:taxon-name></italic>, Italy, Sicily elytral sculpture; shoulder and middle left and right, respectively (DNA voucher codes, where applicable). <bold>A</bold> male, Bosco Ficuzzo (<named-content xmlns:xlink="http://www.w3.org/1999/xlink" content-type="dwc:institutional_code" xlink:type="simple">IBE</named-content>-AN691) <bold>B</bold> female, Monte Maganoce. Scale bar = 0.5 mm.</p></caption><graphic xmlns:xlink="http://www.w3.org/1999/xlink" xlink:href="zookeys-702-045-g019.jpg" position="float" orientation="portrait" xlink:type="simple" id="oo_157715.jpg"/></fig><fig id="F20" position="float" orientation="portrait"><label>Figure 20.</label><caption><p>
                <italic><tp:taxon-name><tp:taxon-name-part taxon-name-part-type="genus" reg="Meladema">Meladema</tp:taxon-name-part></tp:taxon-name></italic> species, variation in male median lobes, lateral view. <bold>A–N</bold> <italic><tp:taxon-name><tp:taxon-name-part taxon-name-part-type="genus" reg="Meladema">M.</tp:taxon-name-part> <tp:taxon-name-part taxon-name-part-type="species" reg="coriacea">coriacea</tp:taxon-name-part></tp:taxon-name></italic>; <bold>O–U</bold> <italic><tp:taxon-name><tp:taxon-name-part taxon-name-part-type="genus" reg="Meladema">M.</tp:taxon-name-part> <tp:taxon-name-part taxon-name-part-type="species" reg="lepidoptera">lepidoptera</tp:taxon-name-part></tp:taxon-name></italic> sp. n. (DNA voucher codes, where applicable). <bold>A</bold> Spain, Huesca, Bernués (<named-content xmlns:xlink="http://www.w3.org/1999/xlink" content-type="dwc:institutional_code" xlink:type="simple">IBE</named-content>-DV292) <bold>B</bold> Spain, Girona, Port Bou (<named-content xmlns:xlink="http://www.w3.org/1999/xlink" content-type="dwc:institutional_code" xlink:type="simple">IBE</named-content>-DV-293) <bold>C</bold> Spain, Tarragona, Esblada <bold>D</bold> Spain, Cáceres, nr. Plasencia <bold>E</bold> Spain, Murcia, Fte. Caputa (NHM-IRM13) <bold>F</bold> Spain, Córdoba, Baena (NHM-IRM14C) <bold>G</bold> Tenerife, Chamorga (<named-content xmlns:xlink="http://www.w3.org/1999/xlink" content-type="dwc:institutional_code" xlink:type="simple">MNCN</named-content>-AI1095) <bold>H</bold> Morocco, Oued Massa (NHM-IRM2A) <bold>I</bold> Morocco, Tazekka (NHM-IRM1C) <bold>J</bold> Morocco, Sidi-Ibrahim (NHM-IR7) <bold>K</bold> Algeria, Aïn Damous (<named-content xmlns:xlink="http://www.w3.org/1999/xlink" content-type="dwc:institutional_code" xlink:type="simple">MNCN</named-content>-HI6) <bold>L</bold> Italy, Sicily, Bosco Ficuzzo (<named-content xmlns:xlink="http://www.w3.org/1999/xlink" content-type="dwc:institutional_code" xlink:type="simple">IBE</named-content>-AN691) <bold>M</bold> Greece, Poros, Kampos <bold>N</bold> Greece, Ios <bold>O–P</bold> Corsica, Francardo <bold>Q</bold> holotype, Corsica, Cap Corse (NHM-IRM12E) <bold>R</bold> Italy, Montecristo (<named-content xmlns:xlink="http://www.w3.org/1999/xlink" content-type="dwc:institutional_code" xlink:type="simple">IBE</named-content>-DV289) <bold>S</bold> Sardinia, Villagrande Strìsaili (<named-content xmlns:xlink="http://www.w3.org/1999/xlink" content-type="dwc:institutional_code" xlink:type="simple">IBE</named-content>-RA5) <bold>T</bold> Italy, Elba, Pomonte (<named-content xmlns:xlink="http://www.w3.org/1999/xlink" content-type="dwc:institutional_code" xlink:type="simple">IBE</named-content>-AN692) <bold>U</bold> Italy, Tuscany, S. Luce (<named-content xmlns:xlink="http://www.w3.org/1999/xlink" content-type="dwc:institutional_code" xlink:type="simple">IBE</named-content>-AN693). Scale bar = 1 mm.</p></caption><graphic xmlns:xlink="http://www.w3.org/1999/xlink" xlink:href="zookeys-702-045-g020.jpg" position="float" orientation="portrait" xlink:type="simple" id="oo_157716.jpg"/></fig><fig id="F1" position="float" orientation="portrait"><label>Figure 1.</label><caption><p>Dorsal view of <italic><tp:taxon-name><tp:taxon-name-part taxon-name-part-type="genus" reg="Meladema">Meladema</tp:taxon-name-part> <tp:taxon-name-part taxon-name-part-type="species" reg="coriacea">coriacea</tp:taxon-name-part></tp:taxon-name></italic>, showing regions in which scanning electron and light micrographs of elytral sculpture were made.</p></caption><graphic xmlns:xlink="http://www.w3.org/1999/xlink" xlink:href="zookeys-702-045-g001.jpg" position="float" orientation="portrait" xlink:type="simple" id="oo_157697.jpg"/></fig><fig id="F23" position="float" orientation="portrait"><label>Figure 23.</label><caption><p>
                <italic><tp:taxon-name><tp:taxon-name-part taxon-name-part-type="genus" reg="Meladema">Meladema</tp:taxon-name-part></tp:taxon-name></italic> distribution, material examined. Symbols with black border show locations of genotyped specimens. Symbol colours as follows: <italic><tp:taxon-name><tp:taxon-name-part taxon-name-part-type="genus" reg="Meladema">M.</tp:taxon-name-part> <tp:taxon-name-part taxon-name-part-type="species" reg="coriacea">coriacea</tp:taxon-name-part></tp:taxon-name></italic> – red; <italic><tp:taxon-name><tp:taxon-name-part taxon-name-part-type="genus" reg="Meladema">M.</tp:taxon-name-part> <tp:taxon-name-part taxon-name-part-type="species" reg="lepidoptera">lepidoptera</tp:taxon-name-part></tp:taxon-name></italic> sp. n. – blue; <italic><tp:taxon-name><tp:taxon-name-part taxon-name-part-type="genus" reg="Meladema">M.</tp:taxon-name-part> <tp:taxon-name-part taxon-name-part-type="species" reg="imbricata">imbricata</tp:taxon-name-part></tp:taxon-name></italic> – green; <italic><tp:taxon-name><tp:taxon-name-part taxon-name-part-type="genus" reg="Meladema">M.</tp:taxon-name-part> <tp:taxon-name-part taxon-name-part-type="species" reg="lanio">lanio</tp:taxon-name-part></tp:taxon-name></italic> – yellow. Bicoloured symbols, hybrid or morphologically intermediate individuals.</p></caption><graphic xmlns:xlink="http://www.w3.org/1999/xlink" xlink:href="zookeys-702-045-g023.jpg" position="float" orientation="portrait" xlink:type="simple" id="oo_157719.jpg"/></fig></tp:treatment-sec><ref-list><ref id="B65"><mixed-citation xmlns:xlink="http://www.w3.org/1999/xlink" xlink:type="simple">
          <person-group><name name-style="western"><surname>Sharp</surname><given-names>D</given-names></name></person-group> (<year>1882</year>) <article-title>On aquatic carnivorous <tp:taxon-name><tp:taxon-name-part taxon-name-part-type="order">Coleoptera</tp:taxon-name-part></tp:taxon-name> or <tp:taxon-name><tp:taxon-name-part taxon-name-part-type="family">Dytiscidae</tp:taxon-name-part></tp:taxon-name>.</article-title> <source>Scientific Transactions of the Royal Dublin Society</source> <volume>2</volume>: <fpage>179</fpage>–<lpage>1003</lpage> [pls. 7–18]</mixed-citation></ref><ref id="B34"><mixed-citation xmlns:xlink="http://www.w3.org/1999/xlink" xlink:type="simple">
          <person-group><name name-style="western"><surname>Guignot</surname><given-names>F</given-names></name></person-group> (<year>1932</year>) Les hydrocanthares de France. Les Frères Douladoure, Toulouse, 189–799.</mixed-citation></ref><ref id="B32"><mixed-citation xmlns:xlink="http://www.w3.org/1999/xlink" xlink:type="simple">
          <person-group><name name-style="western"><surname>Gschwendtner</surname><given-names>L</given-names></name></person-group> (<year>1936</year>) <article-title>Monographie der paläarktischen Dytisciden. VII. <tp:taxon-name><tp:taxon-name-part taxon-name-part-type="subfamily">Colymbetinae</tp:taxon-name-part></tp:taxon-name> (<tp:taxon-name><tp:taxon-name-part taxon-name-part-type="tribe">Colymbetini</tp:taxon-name-part></tp:taxon-name>: <italic><tp:taxon-name><tp:taxon-name-part taxon-name-part-type="genus">Rhantus</tp:taxon-name-part></tp:taxon-name></italic>, <italic><tp:taxon-name><tp:taxon-name-part taxon-name-part-type="genus">Nartus</tp:taxon-name-part></tp:taxon-name></italic>, <italic><tp:taxon-name><tp:taxon-name-part taxon-name-part-type="genus">Melanodytes</tp:taxon-name-part></tp:taxon-name></italic>, <italic><tp:taxon-name><tp:taxon-name-part taxon-name-part-type="genus">Colymbetes</tp:taxon-name-part></tp:taxon-name></italic>, <italic><tp:taxon-name><tp:taxon-name-part taxon-name-part-type="genus">Meladema</tp:taxon-name-part></tp:taxon-name></italic>).</article-title> <source>Koleopterologische Rundschau</source> <volume>22</volume>: <fpage>61</fpage>–<lpage>102</lpage>.</mixed-citation></ref><ref id="B35"><mixed-citation xmlns:xlink="http://www.w3.org/1999/xlink" xlink:type="simple">
          <person-group><name name-style="western"><surname>Guignot</surname><given-names>F</given-names></name></person-group> (<year>1961</year>) Revision des hydrocanthares d’Afrique (<tp:taxon-name><tp:taxon-name-part taxon-name-part-type="order">Coleoptera</tp:taxon-name-part></tp:taxon-name> <tp:taxon-name><tp:taxon-name-part taxon-name-part-type="superfamily">Dytiscoidea</tp:taxon-name-part></tp:taxon-name>). 3. Annales du Musée Royal du Congo Belge Série 8vo (Sciences Zoologiques) 90: 659–995.</mixed-citation></ref><ref id="B33"><mixed-citation xmlns:xlink="http://www.w3.org/1999/xlink" xlink:type="simple">
          <person-group><name name-style="western"><surname>Guéorguiev</surname><given-names>VB</given-names></name></person-group> (<year>1987</year>) <article-title><tp:taxon-name><tp:taxon-name-part taxon-name-part-type="order">Coleoptera</tp:taxon-name-part></tp:taxon-name>, hydrocanthares.</article-title> <source>Fauna na Bulgaria</source> <volume>17</volume>: <fpage>1</fpage>–<lpage>160</lpage>.</mixed-citation></ref><ref id="B47"><mixed-citation xmlns:xlink="http://www.w3.org/1999/xlink" xlink:type="simple">
          <person-group><name name-style="western"><surname>Machado</surname><given-names>A</given-names></name></person-group> (<year>1987</year>) <source>Los ditíscidos de las Islas Canarias (<tp:taxon-name><tp:taxon-name-part taxon-name-part-type="order">Coleoptera</tp:taxon-name-part></tp:taxon-name>, <tp:taxon-name><tp:taxon-name-part taxon-name-part-type="family">Dytiscidae</tp:taxon-name-part></tp:taxon-name>).</source> <publisher-name>Instituto de Estudios Canarios</publisher-name>, <publisher-loc>La Laguna</publisher-loc>, <size units="page">81 pp</size>.</mixed-citation></ref><ref id="B30"><mixed-citation xmlns:xlink="http://www.w3.org/1999/xlink" xlink:type="simple">
          <person-group><name name-style="western"><surname>Franciscolo</surname><given-names>ME</given-names></name></person-group> (<year>1979</year>) <article-title><tp:taxon-name><tp:taxon-name-part taxon-name-part-type="order">Coleoptera</tp:taxon-name-part></tp:taxon-name>, <tp:taxon-name><tp:taxon-name-part taxon-name-part-type="family">Haliplidae</tp:taxon-name-part></tp:taxon-name>, <tp:taxon-name><tp:taxon-name-part taxon-name-part-type="family">Hygrobiidae</tp:taxon-name-part></tp:taxon-name>, <tp:taxon-name><tp:taxon-name-part taxon-name-part-type="family">Gyrinidae</tp:taxon-name-part></tp:taxon-name>, <tp:taxon-name><tp:taxon-name-part taxon-name-part-type="family">Dytiscidae</tp:taxon-name-part></tp:taxon-name>.</article-title> <source>Fauna d’Italia</source> <volume>14</volume>: <fpage>1</fpage>–<lpage>804</lpage>.</mixed-citation></ref><ref id="B2"><mixed-citation xmlns:xlink="http://www.w3.org/1999/xlink" xlink:type="simple">
          <person-group><name name-style="western"><surname>Aubé</surname><given-names>C</given-names></name></person-group> (<year>1836</year>) Iconographie et histoire naturelle des coléoptères d’Europe. Tome Cinquième. Hydrocanthares. Méquignon-Marvis Père et Fils, Paris, 1–64.</mixed-citation></ref><ref id="B3"><mixed-citation xmlns:xlink="http://www.w3.org/1999/xlink" xlink:type="simple">
          <person-group><name name-style="western"><surname>Aubé</surname><given-names>C</given-names></name></person-group> (<year>1838</year>) <source>Species général des hydrocanthares et gyriniens; pour faire suite au species général des coléoptères de la collection de M. le comte Dejean.</source> <publisher-name>Méquignon Père et Fils</publisher-name>, <publisher-loc>Paris</publisher-loc>, <size units="page">804 pp</size>.</mixed-citation></ref><ref id="B73"><mixed-citation xmlns:xlink="http://www.w3.org/1999/xlink" xlink:type="simple">
          <person-group><name name-style="western"><surname>Wollaston</surname><given-names>TV</given-names></name></person-group> (<year>1865</year>) <source><tp:taxon-name><tp:taxon-name-part taxon-name-part-type="order">Coleoptera</tp:taxon-name-part></tp:taxon-name> Atlantidum, being an enumeration of the coleopterous insects of the Madeiras, Salvages, and Canaries.</source> <publisher-name>Taylor &amp; Francis</publisher-name>, <publisher-loc>London</publisher-loc>, <size units="page">526 pp</size>. [Appendix 140 pp.]</mixed-citation></ref><ref id="B74"><mixed-citation xmlns:xlink="http://www.w3.org/1999/xlink" xlink:type="simple">
          <person-group><name name-style="western"><surname>Wollaston</surname><given-names>TV</given-names></name></person-group> (<year>1871</year>) <article-title>On additions to the Atlantic <tp:taxon-name><tp:taxon-name-part taxon-name-part-type="order">Coleoptera</tp:taxon-name-part></tp:taxon-name>.</article-title> <source>Transactions of the Entomological Society of London</source> <volume>1871</volume>: <fpage>203</fpage>–<lpage>314</lpage>.</mixed-citation></ref><ref id="B12"><mixed-citation xmlns:xlink="http://www.w3.org/1999/xlink" xlink:type="simple">
          <person-group><name name-style="western"><surname>Branden</surname><given-names>C van den</given-names></name></person-group> (<year>1885</year>) <article-title>Catalogue des coléoptères carnassiers aquatiques (<tp:taxon-name><tp:taxon-name-part taxon-name-part-type="family">Haliplidae</tp:taxon-name-part></tp:taxon-name>, <tp:taxon-name><tp:taxon-name-part taxon-name-part-type="family">Amphizoidae</tp:taxon-name-part></tp:taxon-name>, <tp:taxon-name><tp:taxon-name-part taxon-name-part-type="family">Pelobiidae</tp:taxon-name-part></tp:taxon-name> et <tp:taxon-name><tp:taxon-name-part taxon-name-part-type="family">Dytiscidae</tp:taxon-name-part></tp:taxon-name>).</article-title> <source>Annales de la Société Entomologique de Belgique</source> <volume>29</volume>: <fpage>5</fpage>–<lpage>116</lpage>.</mixed-citation></ref><ref id="B24"><mixed-citation xmlns:xlink="http://www.w3.org/1999/xlink" xlink:type="simple">
          <person-group><name name-style="western"><surname>Evenhuis</surname><given-names>NL</given-names></name></person-group> (<year>2012</year>) <article-title>François-Luis Comte de Castelnau (1802–1880) and the mysterious disappearance of his original insect collection.</article-title> <source>Zootaxa</source> <volume>3168</volume>: <fpage>53</fpage>–<lpage>63</lpage>.</mixed-citation></ref><ref id="B66"><mixed-citation xmlns:xlink="http://www.w3.org/1999/xlink" xlink:type="simple">
          <person-group><name name-style="western"><surname>Sharp</surname><given-names>D</given-names></name></person-group> (<year>1901</year>) <article-title>The types of Heer’s Fauna Coleoptorum Helvetica.</article-title> <source>Entomologist’s Monthly Magazine</source> <volume>37</volume>: <fpage>143</fpage>–<lpage>144</lpage>.</mixed-citation></ref><ref id="B38"><mixed-citation xmlns:xlink="http://www.w3.org/1999/xlink" xlink:type="simple">
          <person-group><name name-style="western"><surname>Horn</surname><given-names>W</given-names></name><name name-style="western"><surname>Kahle</surname><given-names>I</given-names></name><name name-style="western"><surname>Friese</surname><given-names>G</given-names></name><name name-style="western"><surname>Gaedike</surname><given-names>R</given-names></name></person-group> (<year>1990</year>) Collectiones entomologicae. Ein Kompendium über den Verbleib entomologischer Sammlungen der Welt bis 1960. Akademie der Landwirtschaftswissenschaften der DDR, Berlin, 1; 2: 1–220; 221–573 [38 Taf., 125 Fotos]</mixed-citation></ref><ref id="B41"><mixed-citation xmlns:xlink="http://www.w3.org/1999/xlink" xlink:type="simple">
          <institution xlink:type="simple">ICZN</institution> (<year>1999</year>) International code of zoological nomenclature. 4th ed. International Trust for Zoological Nomenclature, London.</mixed-citation></ref><ref id="B5"><mixed-citation xmlns:xlink="http://www.w3.org/1999/xlink" xlink:type="simple">
          <person-group><name name-style="western"><surname>Balfour-Browne</surname><given-names>WAF</given-names></name></person-group> (<year>1948</year>) <article-title><italic><tp:taxon-name><tp:taxon-name-part taxon-name-part-type="genus">Meladema</tp:taxon-name-part> <tp:taxon-name-part taxon-name-part-type="species">coriacea</tp:taxon-name-part></tp:taxon-name></italic> F. (Col., <tp:taxon-name><tp:taxon-name-part taxon-name-part-type="family">Dytiscidae</tp:taxon-name-part></tp:taxon-name>) in the Canary Islands.</article-title> <source>Entomologist’s Monthly Magazine</source> <volume>84</volume>: <fpage>44</fpage>–<lpage>45</lpage>.</mixed-citation></ref><ref id="B69"><mixed-citation xmlns:xlink="http://www.w3.org/1999/xlink" xlink:type="simple">
          <person-group><name name-style="western"><surname>Sýkora</surname><given-names>V</given-names></name><name name-style="western"><surname>García-Vázquez</surname><given-names>D</given-names></name><name name-style="western"><surname>Sánchez-Fernández</surname><given-names>D</given-names></name><name name-style="western"><surname>Ribera</surname><given-names>I</given-names></name></person-group> (<year>2017</year>) <article-title>Range expansión and ancestral niche resonstruction in the Mediterranean diving beetle genus <italic><tp:taxon-name><tp:taxon-name-part taxon-name-part-type="genus">Meladema</tp:taxon-name-part></tp:taxon-name></italic> (<tp:taxon-name><tp:taxon-name-part taxon-name-part-type="order">Coleoptera</tp:taxon-name-part></tp:taxon-name>, <tp:taxon-name><tp:taxon-name-part taxon-name-part-type="family">Dytiscidae</tp:taxon-name-part></tp:taxon-name>).</article-title> <source>Zoologica Scripta</source> <volume>46</volume>: <fpage>445</fpage>–<lpage>458</lpage>. <ext-link xlink:type="simple" ext-link-type="doi" xlink:href="10.1111/zsc.12229">https://doi.org/10.1111/zsc.12229</ext-link></mixed-citation></ref><ref id="B56"><mixed-citation xmlns:xlink="http://www.w3.org/1999/xlink" xlink:type="simple">
          <person-group><name name-style="western"><surname>Nilsson</surname><given-names>AN</given-names></name><name name-style="western"><surname>Hájek</surname><given-names>J</given-names></name></person-group> (<year>2017a</year>) Catalogue of Palearctic <tp:taxon-name><tp:taxon-name-part taxon-name-part-type="family">Dytiscidae</tp:taxon-name-part></tp:taxon-name> (<tp:taxon-name><tp:taxon-name-part taxon-name-part-type="order">Coleoptera</tp:taxon-name-part></tp:taxon-name>). Internet version 2017-01-01. <ext-link xlink:type="simple" ext-link-type="uri" xlink:href="http://www.waterbeetles.eu">http://www.waterbeetles.eu</ext-link></mixed-citation></ref><ref id="B57"><mixed-citation xmlns:xlink="http://www.w3.org/1999/xlink" xlink:type="simple">
          <person-group><name name-style="western"><surname>Nilsson</surname><given-names>AN</given-names></name><name name-style="western"><surname>Hájek</surname><given-names>J</given-names></name></person-group> (<year>2017b</year>) A World Catalogue of the Family <tp:taxon-name><tp:taxon-name-part taxon-name-part-type="family">Dytiscidae</tp:taxon-name-part></tp:taxon-name>. Version 31.I.2017. <ext-link xlink:type="simple" ext-link-type="uri" xlink:href="http://www.waterbeetles.eu">http://www.waterbeetles.eu</ext-link></mixed-citation></ref><ref id="B62"><mixed-citation xmlns:xlink="http://www.w3.org/1999/xlink" xlink:type="simple">
          <person-group><name name-style="western"><surname>Ribera</surname><given-names>I</given-names></name><name name-style="western"><surname>Bilton</surname><given-names>DT</given-names></name><name name-style="western"><surname>Vogler</surname><given-names>AP</given-names></name></person-group> (<year>2003</year>) <article-title>Mitochondrial DNA phylogeography and population history of <italic><tp:taxon-name><tp:taxon-name-part taxon-name-part-type="genus">Meladema</tp:taxon-name-part></tp:taxon-name></italic> diving beetles on the Atlantic Islands and in the Mediterranean basin.</article-title> <source>Molecular Ecology</source> <volume>12</volume>: <fpage>153</fpage>–<lpage>167</lpage>. <ext-link xlink:type="simple" ext-link-type="doi" xlink:href="10.1046/j.1365-294X.2003.01711.x">https://doi.org/10.1046/j.1365-294X.2003.01711.x</ext-link></mixed-citation></ref></ref-list></tp:taxon-treatment>
