# Supplementary material for: A revision of Meladema diving beetles (Coleoptera, Dytiscidae), with the description of a new species from the central Mediterranean based on molecules and morphology
Source: Zookeys. 2017 Sep 25;(702):45–112. doi: 10.3897/zookeys.702.14787 (PMC5673946; doi:10.3897/zookeys.702.14787)
Supplement: XML Treatment for Meladema lepidoptera [file zookeys.702.14787-treatment3.xml]

<!DOCTYPE tp:taxon-treatment
  PUBLIC "-//TaxonX//DTD Taxonomic Treatment Publishing DTD v0 20100105//EN" "tax-treatment-NSO.dtd">
<tp:taxon-treatment xmlns:tp="http://www.plazi.org/taxpub"><tp:treatment-meta><kwd-group><label>Taxon classification</label><kwd><named-content xmlns:xlink="http://www.w3.org/1999/xlink" content-type="kingdom">Animalia</named-content></kwd><kwd><named-content xmlns:xlink="http://www.w3.org/1999/xlink" content-type="order">Coleoptera</named-content></kwd><kwd><named-content xmlns:xlink="http://www.w3.org/1999/xlink" content-type="family">Dytiscidae</named-content></kwd></kwd-group><mixed-citation publication-type="journal"><person-group><name><surname>Bilton</surname><given-names>David T.</given-names></name><name><surname>Ribera</surname><given-names>Ignacio</given-names></name></person-group><article-title>A revision of <italic><tp:taxon-name><tp:taxon-name-part taxon-name-part-type="genus" reg="Meladema">Meladema</tp:taxon-name-part></tp:taxon-name></italic> diving beetles (<tp:taxon-name><tp:taxon-name-part taxon-name-part-type="order">Coleoptera</tp:taxon-name-part></tp:taxon-name>, <tp:taxon-name><tp:taxon-name-part taxon-name-part-type="family">Dytiscidae</tp:taxon-name-part></tp:taxon-name>), with the description of a new species from the central Mediterranean based on molecules and morphology</article-title><source>Zookeys</source><day>25</day><month>9</month><year>2017</year><volume>2017</volume><issue>702</issue><fpage>45</fpage><lpage>112</lpage><pub-id pub-id-type="doi">10.3897/zookeys.702.14787</pub-id></mixed-citation></tp:treatment-meta><tp:nomenclature><tp:taxon-name>
            <tp:taxon-name-part taxon-name-part-type="genus" reg="Meladema">Meladema</tp:taxon-name-part>
            <tp:taxon-name-part taxon-name-part-type="species" reg="lepidoptera">lepidoptera</tp:taxon-name-part>
            <object-id xmlns:xlink="http://www.w3.org/1999/xlink" content-type="zoobank" xlink:type="simple">http://zoobank.org/C28258E3-0B86-4983-AB52-7C1301A4A24A</object-id>
          </tp:taxon-name><tp:taxon-status xmlns:xlink="http://www.w3.org/1999/xlink" xlink:type="simple">sp. n.</tp:taxon-status><xref ref-type="fig" rid="F3">Figures 3B</xref><xref ref-type="fig" rid="F4">, 4B</xref><xref ref-type="fig" rid="F5">, 5B</xref><xref ref-type="fig" rid="F6">, 6B</xref><xref ref-type="fig" rid="F7">, 7B, D</xref><xref ref-type="fig" rid="F8">, 8B, D</xref><xref ref-type="fig" rid="F11">, 11B</xref><xref ref-type="fig" rid="F12">, 12B, F</xref><xref ref-type="fig" rid="F13">, 13B</xref><xref ref-type="fig" rid="F14">, 14B</xref><xref ref-type="fig" rid="F15">, 15B</xref><xref ref-type="fig" rid="F18">, 18A</xref><xref ref-type="fig" rid="F20">, 20O–U</xref><xref ref-type="fig" rid="F21">, 21</xref><xref ref-type="fig" rid="F22">, 22</xref><xref ref-type="fig" rid="F23">, 23</xref><!--PageBreak--></tp:nomenclature><tp:treatment-sec sec-type="type locality" id="SECID0ES2BK"><title>Type locality.</title><p>France, Corsica, Cap Corse, stream nr. Bettolacce, <named-content xmlns:xlink="http://www.w3.org/1999/xlink" content-type="dwc:verbatimCoordinates" xlink:type="simple"><named-content content-type="geo-json" specific-use="{&#34;type&#34;:&#34;Point&#34;,&#34;coordinates&#34;:[9.411778,42.967333]}" id="NCID0E22BK" xlink:type="simple">42°58'2.4"N 9°24'42.4"E</named-content></named-content>.</p></tp:treatment-sec><tp:treatment-sec sec-type="type material" id="SECID0EA3BK"><title>Type material</title><p>
            <bold>(genotyped specimens only).</bold> Holotype ♂: “11 FR Corsica 21.ix.1999// Cap Corse: Bettolacce// <named-content xmlns:xlink="http://www.w3.org/1999/xlink" content-type="dwc:verbatimCoordinates" xlink:type="simple"><named-content content-type="geo-json" specific-use="{&#34;type&#34;:&#34;Point&#34;,&#34;coordinates&#34;:[9.411778,42.967333]}" id="NCID0EL3BK" xlink:type="simple">42°58'2.4"N 9°24'42.4"E</named-content></named-content> 250m// I.Ribera &amp; A. Cieslak leg.” “DNA voucher// NHM-IRM12E” “<italic><tp:taxon-name><tp:taxon-name-part taxon-name-part-type="genus" reg="Meladema">Meladema</tp:taxon-name-part> <tp:taxon-name-part taxon-name-part-type="species" reg="lepidoptera">lepidoptera</tp:taxon-name-part></tp:taxon-name></italic>// Bilton &amp; Ribera, 2017//HOLOTYPE” (<named-content xmlns:xlink="http://www.w3.org/1999/xlink" content-type="dwc:institutional_code" xlink:type="simple">NMW</named-content>). Dry card mounted, tissue samples and DNA aliquotes, with same data, in <named-content xmlns:xlink="http://www.w3.org/1999/xlink" content-type="dwc:institutional_code" xlink:type="simple">IBE</named-content>. Sequence data from the holotype has been deposited in GenBank with accession numbers <ext-link xmlns:xlink="http://www.w3.org/1999/xlink" ext-link-type="gen" xlink:href="AF428206" xlink:type="simple">AF428206</ext-link> (COI-3’) and <ext-link xmlns:xlink="http://www.w3.org/1999/xlink" ext-link-type="gen" xlink:href="AF428188" xlink:type="simple">AF428188</ext-link> (16S ribosomal RNA). <bold>Paratypes (13)</bold>: 1 ♂ “11 FR Corsica 21.ix.1999// Cap Corse: Bettolacce// <named-content xmlns:xlink="http://www.w3.org/1999/xlink" content-type="dwc:verbatimCoordinates" xlink:type="simple"><named-content content-type="geo-json" specific-use="{&#34;type&#34;:&#34;Point&#34;,&#34;coordinates&#34;:[9.411778,42.967333]}" id="NCID0EK4BK" xlink:type="simple">42°58'2.4"N 9°24'42.4"E</named-content></named-content> 250m// I.Ribera &amp; A. Cieslak leg.”“DNA voucher// NHM-IRM12F” (<named-content xmlns:xlink="http://www.w3.org/1999/xlink" content-type="dwc:institutional_code" xlink:type="simple">NMW</named-content>); 1 ♀ “11 FR Corsica 21.ix.1999// Cap Corse: Bettolacce// <named-content xmlns:xlink="http://www.w3.org/1999/xlink" content-type="dwc:verbatimCoordinates" xlink:type="simple"><named-content content-type="geo-json" specific-use="{&#34;type&#34;:&#34;Point&#34;,&#34;coordinates&#34;:[9.411778,42.967333]}" id="NCID0EX4BK" xlink:type="simple">42°58'2.4"N 9°24'42.4"E</named-content></named-content> 250m// I.Ribera &amp; A. Cieslak leg.” “DNA voucher// NHM-IRM12C” (<named-content xmlns:xlink="http://www.w3.org/1999/xlink" content-type="dwc:institutional_code" xlink:type="simple">BMNH</named-content>); 1 ♀ “5 FR Corsica 19.ix.1999// Porto-Vecchio, l’Ospedale// <named-content xmlns:xlink="http://www.w3.org/1999/xlink" content-type="dwc:verbatimCoordinates" xlink:type="simple"><named-content content-type="geo-json" specific-use="{&#34;type&#34;:&#34;Point&#34;,&#34;coordinates&#34;:[9.211389,41.653806]}" id="NCID0EE5BK" xlink:type="simple">41°39'13.7"N 9°12'41.0"E</named-content></named-content> 690m// I.Ribera &amp; A. Cieslak leg.” “DNA voucher// NHM-IRM12A” (<abbrev xmlns:xlink="http://www.w3.org/1999/xlink" xlink:title="Collection D.T. Bilton, Plymouth, UK" id="ABBRID0EJ5BK" xlink:type="simple">CBP</abbrev>); 1 ♀ “5 FR Corsica 19.ix.1999// Porto-Vecchio, l’Ospedale// <named-content xmlns:xlink="http://www.w3.org/1999/xlink" content-type="dwc:verbatimCoordinates" xlink:type="simple"><named-content content-type="geo-json" specific-use="{&#34;type&#34;:&#34;Point&#34;,&#34;coordinates&#34;:[9.211389,41.653806]}" id="NCID0EQ5BK" xlink:type="simple">41°39'13.7"N 9°12'41.0"E</named-content></named-content> 690m// I.Ribera &amp; A. Cieslak leg.” “DNA voucher// NHM-IRM12D” (<named-content xmlns:xlink="http://www.w3.org/1999/xlink" content-type="dwc:institutional_code" xlink:type="simple">MNHN</named-content>); 1 ♀ “5 FR Corsica 19.ix.1999// Porto-Vecchio, l’Ospedale// <named-content xmlns:xlink="http://www.w3.org/1999/xlink" content-type="dwc:verbatimCoordinates" xlink:type="simple"><named-content content-type="geo-json" specific-use="{&#34;type&#34;:&#34;Point&#34;,&#34;coordinates&#34;:[9.211389,41.653806]}" id="NCID0EY5BK" xlink:type="simple">41°39'13.7"N 9°12'41.0"E</named-content></named-content> 690m// I.Ribera &amp; A. Cieslak leg.” “DNA Voucher// NHM-IRM12g” (<named-content xmlns:xlink="http://www.w3.org/1999/xlink" content-type="dwc:institutional_code" xlink:type="simple">IBE</named-content>); 1 ♀ “9 FR Corsica 19.ix.1999// Ghisoni, road to Campannella// <named-content xmlns:xlink="http://www.w3.org/1999/xlink" content-type="dwc:verbatimCoordinates" xlink:type="simple"><named-content content-type="geo-json" specific-use="{&#34;type&#34;:&#34;Point&#34;,&#34;coordinates&#34;:[9.185000,42.069083]}" id="NCID0EF6BK" xlink:type="simple">42°4'8.7"N 9°11'6.0"E</named-content></named-content> 830m// I.Ribera &amp; A. Cieslak leg.” “DNA Voucher// NHM-IRM12b” (<named-content xmlns:xlink="http://www.w3.org/1999/xlink" content-type="dwc:institutional_code" xlink:type="simple">IBE</named-content>); 1 ♂ “Toscana (PI) S. Luce// ‘Boso’ de Castagni, s tr. s.// Luce-Castellina Marittima// 3.X.2007 leg. M. Toledo” “DNA voucher// <named-content xmlns:xlink="http://www.w3.org/1999/xlink" content-type="dwc:institutional_code" xlink:type="simple">IBE</named-content>-AN693” (<abbrev xmlns:xlink="http://www.w3.org/1999/xlink" xlink:title="Collection M. Toledo, Parma, Italy" id="ABBRID0EU6BK" xlink:type="simple">CTP</abbrev>); 1 ♀ “April 2015 Italy Monti della Tolfa// Rio Ippovia della Cicugnola// (pozze ruscellamento)// <named-content xmlns:xlink="http://www.w3.org/1999/xlink" content-type="dwc:verbatimCoordinates" xlink:type="simple"><named-content content-type="geo-json" specific-use="{&#34;type&#34;:&#34;Point&#34;,&#34;coordinates&#34;:[11.936736,42.073964]}" id="NCID0E26BK" xlink:type="simple">42°4'26.27"N 11°56'12.25"E</named-content></named-content>// V. Buono leg.” “DNA voucher// <named-content xmlns:xlink="http://www.w3.org/1999/xlink" content-type="dwc:institutional_code" xlink:type="simple">IBE</named-content>-AN760” (<abbrev xmlns:xlink="http://www.w3.org/1999/xlink" xlink:title="Collection V. Volpe, Roma, Italy" id="ABBRID0EFACK" xlink:type="simple">CVR</abbrev>); 1 ♂ “I. D’ELBA – POMONTE// Fosso BARIONE// m 250-300// 29.V.94 TOLEDO LGT.” [<abbrev xmlns:xlink="http://www.w3.org/1999/xlink" xlink:title="Handwriting" id="ABBRID0EJACK" xlink:type="simple">HW</abbrev>] “DNA voucher// <named-content xmlns:xlink="http://www.w3.org/1999/xlink" content-type="dwc:institutional_code" xlink:type="simple">IBE</named-content>-AN692” (<abbrev xmlns:xlink="http://www.w3.org/1999/xlink" xlink:title="Collection M. Toledo, Parma, Italy" id="ABBRID0ESACK" xlink:type="simple">CTP</abbrev>); 1 ♂ “3/vi/2014 ITALY Montecristo// 42.334N 10.308E 260m// R. Vila leg.” “DNA voucher// <named-content xmlns:xlink="http://www.w3.org/1999/xlink" content-type="dwc:institutional_code" xlink:type="simple">IBE</named-content>-DV289” (<named-content xmlns:xlink="http://www.w3.org/1999/xlink" content-type="dwc:institutional_code" xlink:type="simple">IBE</named-content>); 1 ♂ “3/vi/2014 ITALY Montecristo// 42.334N 10.308E 260m// R. Vila leg.” “DNA voucher// <named-content xmlns:xlink="http://www.w3.org/1999/xlink" content-type="dwc:institutional_code" xlink:type="simple">IBE</named-content>-DV290” (<abbrev xmlns:xlink="http://www.w3.org/1999/xlink" content-type="institution" xlink:title="Institut royal des Sciences naturelles de Belgique, Brussels, Belgium" id="ABBRID0EFBCK" xlink:type="simple">ISNB</abbrev>); 1 ♂ “27/v/2009 ITALY Sardinia// Nuoro prov.(Ogliastra historical region)// brook 562m ESE Villagrande Strìsaili (WNW Tortoli)// 39.95084N 9.51912E H. Fery &amp; M. Toledo leg.” “DNA voucher// <named-content xmlns:xlink="http://www.w3.org/1999/xlink" content-type="dwc:institutional_code" xlink:type="simple">IBE</named-content>-RA5” (<named-content xmlns:xlink="http://www.w3.org/1999/xlink" content-type="dwc:institutional_code" xlink:type="simple">MNCN</named-content>); 1 ♀ “27.5.2009 Italy, Sardinia// Ogliastra prov., ca. 5 km// WNW Tortoli, (on road// Tortoli – Villagrande Stris.)” “39.93982N 9.59280E// ca 80m, brook// Fery &amp; Toledo leg.” “DNA voucher// <named-content xmlns:xlink="http://www.w3.org/1999/xlink" content-type="dwc:institutional_code" xlink:type="simple">IBE</named-content>-RA18” (<named-content xmlns:xlink="http://www.w3.org/1999/xlink" content-type="dwc:institutional_code" xlink:type="simple">MNCN</named-content>). Each with red label “<italic><tp:taxon-name><tp:taxon-name-part taxon-name-part-type="genus" reg="Meladema">Meladema</tp:taxon-name-part> <tp:taxon-name-part taxon-name-part-type="species" reg="lepidoptera">lepidoptera</tp:taxon-name-part></tp:taxon-name></italic>// Bilton &amp; Ribera, 2017//PARATYPE”. All dry card mounted, tissue samples and DNA aliquotes, with same data, in <named-content xmlns:xlink="http://www.w3.org/1999/xlink" content-type="dwc:institutional_code" xlink:type="simple">IBE</named-content>.</p></tp:treatment-sec><tp:treatment-sec sec-type="material" id="SECID0EOCCK"><title>Additional material examined</title><p>
            <bold>(non-genotyped specimens). France, Corsica</bold>: 2 ♂♂, 1 ♀ “11/iv/1993// Corsica Francardo// Mediterranean stream// D. T. Bilton leg.” (<abbrev xmlns:xlink="http://www.w3.org/1999/xlink" xlink:title="Collection D.T. Bilton, Plymouth, UK" id="ABBRID0EWCCK" xlink:type="simple">CBP</abbrev>); 1 ♀ “Calvi// 29.VIII.” “Pietra// Maggiore” “KORSIKA// VIII.1955” “<tp:taxon-name><tp:taxon-name-part taxon-name-part-type="genus" reg="Meladema">Meladema</tp:taxon-name-part></tp:taxon-name>// <tp:taxon-name><tp:taxon-name-part taxon-name-part-type="species" reg="coriacea">coriacea</tp:taxon-name-part></tp:taxon-name> Cast.// M/ Balke det. 1990” [Latin name, describer &amp; 90 <abbrev xmlns:xlink="http://www.w3.org/1999/xlink" xlink:title="Handwriting" id="ABBRID0EJDCK" xlink:type="simple">HW</abbrev>] (<named-content xmlns:xlink="http://www.w3.org/1999/xlink" content-type="dwc:institutional_code" xlink:type="simple">NMW</named-content>); 1 ♂, 2 ♀♀ “12.4.79 Korsika// Pinito, ca 700m// Bach” [<abbrev xmlns:xlink="http://www.w3.org/1999/xlink" xlink:title="Handwriting" id="ABBRID0ESDCK" xlink:type="simple">HW</abbrev>] reverse “Fery leg.” “Mel.// <tp:taxon-name><tp:taxon-name-part taxon-name-part-type="species" reg="coriacea">coriacea</tp:taxon-name-part></tp:taxon-name>// Cast.” [<abbrev xmlns:xlink="http://www.w3.org/1999/xlink" xlink:title="Handwriting" id="ABBRID0E6DCK" xlink:type="simple">HW</abbrev>] (<named-content xmlns:xlink="http://www.w3.org/1999/xlink" content-type="dwc:institutional_code" xlink:type="simple">NMW</named-content>); 1 ♀ “12.4.79 Korsika// Pinito, ca 700m// Bach” [<abbrev xmlns:xlink="http://www.w3.org/1999/xlink" xlink:title="Handwriting" id="ABBRID0EIECK" xlink:type="simple">HW</abbrev>] reverse “Fery leg.” “Mel.// <tp:taxon-name><tp:taxon-name-part taxon-name-part-type="species" reg="coriacea">coriacea</tp:taxon-name-part></tp:taxon-name>// Cast.” [<abbrev xmlns:xlink="http://www.w3.org/1999/xlink" xlink:title="Handwriting" id="ABBRID0EVECK" xlink:type="simple">HW</abbrev>] “coll. Shaverdo” (<named-content xmlns:xlink="http://www.w3.org/1999/xlink" content-type="dwc:institutional_code" xlink:type="simple">NMW</named-content>); 1 <!--PageBreak-->♀ “Korsika// 7.80” [<abbrev xmlns:xlink="http://www.w3.org/1999/xlink" xlink:title="Handwriting" id="ABBRID0EAFCK" xlink:type="simple">HW</abbrev>] “<tp:taxon-name><tp:taxon-name-part taxon-name-part-type="genus" reg="Meladema">Meladema</tp:taxon-name-part></tp:taxon-name>// <tp:taxon-name><tp:taxon-name-part taxon-name-part-type="species" reg="coriacea">coriacea</tp:taxon-name-part></tp:taxon-name> Cast.// M. Balke 1990” [Latin name, describer &amp; 90 <abbrev xmlns:xlink="http://www.w3.org/1999/xlink" xlink:title="Handwriting" id="ABBRID0ETFCK" xlink:type="simple">HW</abbrev>] (<named-content xmlns:xlink="http://www.w3.org/1999/xlink" content-type="dwc:institutional_code" xlink:type="simple">NMW</named-content>); 1 ♂ “Corse” [<abbrev xmlns:xlink="http://www.w3.org/1999/xlink" xlink:title="Handwriting" id="ABBRID0E3FCK" xlink:type="simple">HW</abbrev>] “Reveliere” [yellow, square label, <abbrev xmlns:xlink="http://www.w3.org/1999/xlink" xlink:title="Handwriting" id="ABBRID0EAGCK" xlink:type="simple">HW</abbrev>] “Coriaceus// Corsica” [<abbrev xmlns:xlink="http://www.w3.org/1999/xlink" xlink:title="Handwriting" id="ABBRID0EEGCK" xlink:type="simple">HW</abbrev>] “C. Epplsh.// Steind. d.” (<named-content xmlns:xlink="http://www.w3.org/1999/xlink" content-type="dwc:institutional_code" xlink:type="simple">NMW</named-content>); 1 ♂ “Corsica” (<named-content xmlns:xlink="http://www.w3.org/1999/xlink" content-type="dwc:institutional_code" xlink:type="simple">NMW</named-content>); 1 ♀ “12.4.79 Korsika// Pinito, ca. 700m// Bach” [<abbrev xmlns:xlink="http://www.w3.org/1999/xlink" xlink:title="Handwriting" id="ABBRID0ESGCK" xlink:type="simple">HW</abbrev>] “Mel.// <tp:taxon-name><tp:taxon-name-part taxon-name-part-type="species" reg="coriacea">coriacea</tp:taxon-name-part></tp:taxon-name>// Cast.” [<abbrev xmlns:xlink="http://www.w3.org/1999/xlink" xlink:title="Handwriting" id="ABBRID0E6GCK" xlink:type="simple">HW</abbrev>] “Coll.// HENDRICH// Berlin” (<named-content xmlns:xlink="http://www.w3.org/1999/xlink" content-type="dwc:institutional_code" xlink:type="simple">ZSM</named-content>). <bold>Italy, Sardinia</bold>: 5 ♂♂, 3 ♀♀ “Sardinia (CA) Dolianova// Rio Flumini 30.VI.91// leg. Meloni” (<abbrev xmlns:xlink="http://www.w3.org/1999/xlink" xlink:title="Collection D.T. Bilton, Plymouth, UK" id="ABBRID0EKHCK" xlink:type="simple">CBP</abbrev>, <abbrev xmlns:xlink="http://www.w3.org/1999/xlink" xlink:title="Collection M. Toledo, Parma, Italy" id="ABBRID0EOHCK" xlink:type="simple">CTP</abbrev>); 3 ♂♂, 1 ♀ “SARDINIEN// Bosa// 24.5-24.6.//1963, Budberg” reverse “<tp:taxon-name><tp:taxon-name-part taxon-name-part-type="genus" reg="Meladema">Meladema</tp:taxon-name-part></tp:taxon-name>// <tp:taxon-name><tp:taxon-name-part taxon-name-part-type="species" reg="coriaceum">coriaceum</tp:taxon-name-part></tp:taxon-name> Lap.” [<abbrev xmlns:xlink="http://www.w3.org/1999/xlink" xlink:title="Handwriting" id="ABBRID0EBICK" xlink:type="simple">HW</abbrev>] (<named-content xmlns:xlink="http://www.w3.org/1999/xlink" content-type="dwc:institutional_code" xlink:type="simple">NMW</named-content>); 1 ♀ “coll. Win-// gelmüller” “<tp:taxon-name><tp:taxon-name-part taxon-name-part-type="species" reg="coriaceum">coriaceum</tp:taxon-name-part></tp:taxon-name> Lap.// Sardinien” [<abbrev xmlns:xlink="http://www.w3.org/1999/xlink" xlink:title="Handwriting" id="ABBRID0ETICK" xlink:type="simple">HW</abbrev>] (<named-content xmlns:xlink="http://www.w3.org/1999/xlink" content-type="dwc:institutional_code" xlink:type="simple">NMW</named-content>); 1 ♂ “Villasimius// Sard. m. 19.9.59// E. Jünger” [19 <abbrev xmlns:xlink="http://www.w3.org/1999/xlink" xlink:title="Handwriting" id="ABBRID0E3ICK" xlink:type="simple">HW</abbrev>] “A7598// coricae Cast.// det. K. Hoch 1959” [number, Latin name, describer &amp; 9 <abbrev xmlns:xlink="http://www.w3.org/1999/xlink" xlink:title="Handwriting" id="ABBRID0EAJCK" xlink:type="simple">HW</abbrev>] (<named-content xmlns:xlink="http://www.w3.org/1999/xlink" content-type="dwc:institutional_code" xlink:type="simple">ZSM</named-content>); 1 ♀ “Sardegna// Lode// 28.7.79// S. Gottwalt” [<abbrev xmlns:xlink="http://www.w3.org/1999/xlink" xlink:title="Handwriting" id="ABBRID0EJJCK" xlink:type="simple">HW</abbrev>] “coll.//HENDRICH// Berlin” (<named-content xmlns:xlink="http://www.w3.org/1999/xlink" content-type="dwc:institutional_code" xlink:type="simple">ZSM</named-content>); 2 ♀♀ “Sardinien: bei Nuvafus,// 09.IX.1978” “<tp:taxon-name><tp:taxon-name-part taxon-name-part-type="genus" reg="Meladema">Meladema</tp:taxon-name-part></tp:taxon-name>// <tp:taxon-name><tp:taxon-name-part taxon-name-part-type="species" reg="coriacea">coriacea</tp:taxon-name-part></tp:taxon-name>// Cast.” [<abbrev xmlns:xlink="http://www.w3.org/1999/xlink" xlink:title="Handwriting" id="ABBRID0EBKCK" xlink:type="simple">HW</abbrev>] “entnommen// 1 Exempl.” [<abbrev xmlns:xlink="http://www.w3.org/1999/xlink" xlink:title="Handwriting" id="ABBRID0EFKCK" xlink:type="simple">HW</abbrev>] “Sardinien// S. Nuvafus// 9.9.78” [<abbrev xmlns:xlink="http://www.w3.org/1999/xlink" xlink:title="Handwriting" id="ABBRID0EJKCK" xlink:type="simple">HW</abbrev>] (<named-content xmlns:xlink="http://www.w3.org/1999/xlink" content-type="dwc:institutional_code" xlink:type="simple">ZSM</named-content>); 1 ♂, 1 ♀ “Sardinien: S Monte// Limbara. Tempio, 650m,// 28.VIII.1978” “<tp:taxon-name><tp:taxon-name-part taxon-name-part-type="genus" reg="Meladema">Meladema</tp:taxon-name-part></tp:taxon-name>// <tp:taxon-name><tp:taxon-name-part taxon-name-part-type="species" reg="coriacea">coriacea</tp:taxon-name-part></tp:taxon-name>// Cast.” [<abbrev xmlns:xlink="http://www.w3.org/1999/xlink" xlink:title="Handwriting" id="ABBRID0EBLCK" xlink:type="simple">HW</abbrev>] “Entnommen// 1 Exempl.” [<abbrev xmlns:xlink="http://www.w3.org/1999/xlink" xlink:title="Handwriting" id="ABBRID0EFLCK" xlink:type="simple">HW</abbrev>] “Sardinien// Südl. Monte. Liombara// Tempio 650m// 28.8.78” [<abbrev xmlns:xlink="http://www.w3.org/1999/xlink" xlink:title="Handwriting" id="ABBRID0EJLCK" xlink:type="simple">HW</abbrev>] “Fuss Monte// Limbara 650m// 28.8.78” [<abbrev xmlns:xlink="http://www.w3.org/1999/xlink" xlink:title="Handwriting" id="ABBRID0ENLCK" xlink:type="simple">HW</abbrev>] (<named-content xmlns:xlink="http://www.w3.org/1999/xlink" content-type="dwc:institutional_code" xlink:type="simple">ZSM</named-content>); 1 ♀ “Sardinien: Lagoatto di// Flumendosa, Villanova// Strisaili, 05.IX.1978” “<tp:taxon-name><tp:taxon-name-part taxon-name-part-type="genus" reg="Meladema">Meladema</tp:taxon-name-part></tp:taxon-name>// <tp:taxon-name><tp:taxon-name-part taxon-name-part-type="species" reg="coriacea">coriacea</tp:taxon-name-part></tp:taxon-name>// Cast.” [<abbrev xmlns:xlink="http://www.w3.org/1999/xlink" xlink:title="Handwriting" id="ABBRID0EFMCK" xlink:type="simple">HW</abbrev>] “Sardinien// Lagoatto di Flumendosa// Villanova Strisaili// 5.9.1978” [<abbrev xmlns:xlink="http://www.w3.org/1999/xlink" xlink:title="Handwriting" id="ABBRID0EJMCK" xlink:type="simple">HW</abbrev>] (<named-content xmlns:xlink="http://www.w3.org/1999/xlink" content-type="dwc:institutional_code" xlink:type="simple">ZSM</named-content>); 6 ♂♂, 3 ♀♀ “<tp:taxon-name><tp:taxon-name-part taxon-name-part-type="genus" reg="Meladema">Meladema</tp:taxon-name-part></tp:taxon-name>// <tp:taxon-name><tp:taxon-name-part taxon-name-part-type="species" reg="coriacea">coriacea</tp:taxon-name-part></tp:taxon-name> Cast.// Italien/ Sardinien// Giara di Gesturi// - 9.1980// Coll./ leg.// Burmeister” “Sardinien// Giara di Gesturi// 9.1980// leg. Burmeister” [<abbrev xmlns:xlink="http://www.w3.org/1999/xlink" xlink:title="Handwriting" id="ABBRID0EBNCK" xlink:type="simple">HW</abbrev>] “<tp:taxon-name><tp:taxon-name-part taxon-name-part-type="genus" reg="Meladema">Meladema</tp:taxon-name-part></tp:taxon-name>// <tp:taxon-name><tp:taxon-name-part taxon-name-part-type="species" reg="coriacea">coriacea</tp:taxon-name-part></tp:taxon-name>// Cast.” [<abbrev xmlns:xlink="http://www.w3.org/1999/xlink" xlink:title="Handwriting" id="ABBRID0EUNCK" xlink:type="simple">HW</abbrev>] (<named-content xmlns:xlink="http://www.w3.org/1999/xlink" content-type="dwc:institutional_code" xlink:type="simple">ZSM</named-content>); 1 ♂ “<tp:taxon-name><tp:taxon-name-part taxon-name-part-type="genus" reg="Meladema">Meladema</tp:taxon-name-part></tp:taxon-name>// <tp:taxon-name><tp:taxon-name-part taxon-name-part-type="species" reg="coriacea">coriacea</tp:taxon-name-part></tp:taxon-name> Cast.// Italien/ Sardinien// b. Tempio// Bergbach am// Monte Limbarra// - 9.1980// Coll./ leg.// Burmeister” “Sardinien// b. Tempio// Bergbach am// Monte Limbarra// 9. 1980” [<abbrev xmlns:xlink="http://www.w3.org/1999/xlink" xlink:title="Handwriting" id="ABBRID0EMOCK" xlink:type="simple">HW</abbrev>] “<tp:taxon-name><tp:taxon-name-part taxon-name-part-type="genus" reg="Meladema">Meladema</tp:taxon-name-part></tp:taxon-name>// <tp:taxon-name><tp:taxon-name-part taxon-name-part-type="species" reg="coriacea">coriacea</tp:taxon-name-part></tp:taxon-name>// Cast.” [<abbrev xmlns:xlink="http://www.w3.org/1999/xlink" xlink:title="Handwriting" id="ABBRID0E6OCK" xlink:type="simple">HW</abbrev>] (<named-content xmlns:xlink="http://www.w3.org/1999/xlink" content-type="dwc:institutional_code" xlink:type="simple">ZSM</named-content>); 2 ♂♂, 2 ♀♀ “<tp:taxon-name><tp:taxon-name-part taxon-name-part-type="genus" reg="Meladema">Meladema</tp:taxon-name-part></tp:taxon-name>// <tp:taxon-name><tp:taxon-name-part taxon-name-part-type="species" reg="coriacea">coriacea</tp:taxon-name-part></tp:taxon-name> Cast.// Italien/ Sardinien// Pass b. Genne// Cruxi// 1.9.1980// Coll./ leg.// Burmeister” “Sardinien// Pass b. Genne Cruxi// 10. [circled]// leg. Burmeister” [<abbrev xmlns:xlink="http://www.w3.org/1999/xlink" xlink:title="Handwriting" id="ABBRID0EXPCK" xlink:type="simple">HW</abbrev>] (<named-content xmlns:xlink="http://www.w3.org/1999/xlink" content-type="dwc:institutional_code" xlink:type="simple">ZSM</named-content>); 2 ♀♀ “<tp:taxon-name><tp:taxon-name-part taxon-name-part-type="genus" reg="Meladema">Meladema</tp:taxon-name-part></tp:taxon-name>// <tp:taxon-name><tp:taxon-name-part taxon-name-part-type="species" reg="coriacea">coriacea</tp:taxon-name-part></tp:taxon-name> Cast.// Italien/ Sardinien// b. Nuragus// (Viehtränke)// 3.9.1980// Coll./ leg.// Burmeister” “Sardinien// b. Nuragus// Viehtränke// 3.9.1980 23. [circled]// leg. Burmeister” [<abbrev xmlns:xlink="http://www.w3.org/1999/xlink" xlink:title="Handwriting" id="ABBRID0EPQCK" xlink:type="simple">HW</abbrev>] “<tp:taxon-name><tp:taxon-name-part taxon-name-part-type="genus" reg="Meladema">Meladema</tp:taxon-name-part></tp:taxon-name>// <tp:taxon-name><tp:taxon-name-part taxon-name-part-type="species" reg="coriacea">coriacea</tp:taxon-name-part></tp:taxon-name>// Cast.” [<abbrev xmlns:xlink="http://www.w3.org/1999/xlink" xlink:title="Handwriting" id="ABBRID0ECRCK" xlink:type="simple">HW</abbrev>] (<named-content xmlns:xlink="http://www.w3.org/1999/xlink" content-type="dwc:institutional_code" xlink:type="simple">ZSM</named-content>); 1 ♂ “<tp:taxon-name><tp:taxon-name-part taxon-name-part-type="genus" reg="Meladema">Meladema</tp:taxon-name-part></tp:taxon-name>// <tp:taxon-name><tp:taxon-name-part taxon-name-part-type="species" reg="coriacea">coriacea</tp:taxon-name-part></tp:taxon-name> Cast.// Italien/ Sardinien// b. Tempio// Bergbach// b. Mnte Limbarra// - 9.1980// Coll./ leg.// Burmeister” “Sardinien// b. Tempio, Bergbach// b. Monte Limbarra// 9/1980 39. [circled]// leg. Burmeister” [<abbrev xmlns:xlink="http://www.w3.org/1999/xlink" xlink:title="Handwriting" id="ABBRID0E1RCK" xlink:type="simple">HW</abbrev>] ‘<tp:taxon-name><tp:taxon-name-part taxon-name-part-type="genus" reg="Meladema">Meladema</tp:taxon-name-part></tp:taxon-name>// <tp:taxon-name><tp:taxon-name-part taxon-name-part-type="species" reg="coriacea">coriacea</tp:taxon-name-part></tp:taxon-name>// Cast.” [<abbrev xmlns:xlink="http://www.w3.org/1999/xlink" xlink:title="Handwriting" id="ABBRID0ENSCK" xlink:type="simple">HW</abbrev>] (<named-content xmlns:xlink="http://www.w3.org/1999/xlink" content-type="dwc:institutional_code" xlink:type="simple">ZSM</named-content>); 1 ♂ “Glasgow University// HUNTERIAN MUSEUM// ex. coll. G.N. Foster” “Sardinia 32T UTH// 04602/44750// S of Mont Minerva// G N Foster 16.10.2006” (<abbrev xmlns:xlink="http://www.w3.org/1999/xlink" xlink:title="Collection G.N. Foster, Ayr, UK" id="ABBRID0EWSCK" xlink:type="simple">CFA</abbrev>); 1 ♀ “27.5.2009 Italy, Sardinia// Ogliastra prov., ca. 5 km// WNW Tortoli, (on road// Tortoli – Villagrande Stris.)” “39.93982N 9.59280E// ca 80m, brook// Fery &amp; Toledo leg.” (<named-content xmlns:xlink="http://www.w3.org/1999/xlink" content-type="dwc:institutional_code" xlink:type="simple">IBE</named-content>). 1 ♂ “9 Sardinia, Calangianus 11.iv.2017// stream, way to Pascaredda tomb// <named-content xmlns:xlink="http://www.w3.org/1999/xlink" content-type="dwc:verbatimCoordinates" xlink:type="simple"><named-content content-type="geo-json" specific-use="{&#34;type&#34;:&#34;Point&#34;,&#34;coordinates&#34;:[9.170222,40.909889]}" id="NCID0ECTCK" xlink:type="simple">40°54'35.6"N 9°10'12.8"E</named-content></named-content> 435m// I.Ribera &amp; A.Cieslak leg.” (<named-content xmlns:xlink="http://www.w3.org/1999/xlink" content-type="dwc:institutional_code" xlink:type="simple">IBE</named-content>); <bold>Italy, Elba</bold>: 1 ♂ [no head] “Ins. Elba// 1908// Paganetti” (<named-content xmlns:xlink="http://www.w3.org/1999/xlink" content-type="dwc:institutional_code" xlink:type="simple">NMW</named-content>); 2 ♂♂ “Elba: bei Marciana, Bach in// Kastanienwald, 17.IX.1975,// leg.: Schmalfuss” “17.9.75 Elba, bei Murciana// Bach in Kastanienwald// Schmalfuss leg.” [<abbrev xmlns:xlink="http://www.w3.org/1999/xlink" xlink:title="Handwriting" id="ABBRID0ETTCK" xlink:type="simple">HW</abbrev>] “<tp:taxon-name><tp:taxon-name-part taxon-name-part-type="genus" reg="Meladema">Meladema</tp:taxon-name-part></tp:taxon-name>// <tp:taxon-name><tp:taxon-name-part taxon-name-part-type="species" reg="coriaceum">coriaceum</tp:taxon-name-part></tp:taxon-name>// Lap.” [<abbrev xmlns:xlink="http://www.w3.org/1999/xlink" xlink:title="Handwriting" id="ABBRID0EGUCK" xlink:type="simple">HW</abbrev>] “<tp:taxon-name><tp:taxon-name-part taxon-name-part-type="genus" reg="Meladema">Meladema</tp:taxon-name-part> <tp:taxon-name-part taxon-name-part-type="species" reg="coriacea">coriacea</tp:taxon-name-part></tp:taxon-name> Cast.” [<abbrev xmlns:xlink="http://www.w3.org/1999/xlink" xlink:title="Handwriting" id="ABBRID0EUUCK" xlink:type="simple">HW</abbrev>] (<named-content xmlns:xlink="http://www.w3.org/1999/xlink" content-type="dwc:institutional_code" xlink:type="simple">ZSM</named-content>). <bold>Italy, mainland</bold>: 5 ♂♂, 3 ♀♀ <!--PageBreak-->“Levante,// Liguria, Italy.” “Coll. Odier.// B.M. 1921-288.” (<named-content xmlns:xlink="http://www.w3.org/1999/xlink" content-type="dwc:institutional_code" xlink:type="simple">BMNH</named-content>); 1 ♂, 1 ♀ “Levante,// Liguria, Italy.” “Coll. Odier.// B.M. 1921-288.” “<tp:taxon-name><tp:taxon-name-part taxon-name-part-type="genus" reg="Meladema">Meladema</tp:taxon-name-part></tp:taxon-name>// <tp:taxon-name><tp:taxon-name-part taxon-name-part-type="species" reg="coriacea">coriacea</tp:taxon-name-part></tp:taxon-name> Cast// C.R. Smith det. 1982” [Latin name, describer &amp; 2 <abbrev xmlns:xlink="http://www.w3.org/1999/xlink" xlink:title="Handwriting" id="ABBRID0EVVCK" xlink:type="simple">HW</abbrev>] (<named-content xmlns:xlink="http://www.w3.org/1999/xlink" content-type="dwc:institutional_code" xlink:type="simple">BMNH</named-content>); 1 ♀ “ITALY: Liguria.//Torr. 2km W. of Pogli,// trib. of Torr. Arroscia, nr. Albenga, 7.iv.1958// J. Balfour-Browne.” “Brit. Mus.// 1960-482.” [482 <abbrev xmlns:xlink="http://www.w3.org/1999/xlink" xlink:title="Handwriting" id="ABBRID0E5VCK" xlink:type="simple">HW</abbrev>] “<tp:taxon-name><tp:taxon-name-part taxon-name-part-type="genus" reg="Meladema">Meladema</tp:taxon-name-part></tp:taxon-name>// <tp:taxon-name><tp:taxon-name-part taxon-name-part-type="species" reg="coriacea">coriacea</tp:taxon-name-part></tp:taxon-name> Cast// C.R. Smith det. 1982” [Latin name, describer &amp; 2 <abbrev xmlns:xlink="http://www.w3.org/1999/xlink" xlink:title="Handwriting" id="ABBRID0ERWCK" xlink:type="simple">HW</abbrev>] (<named-content xmlns:xlink="http://www.w3.org/1999/xlink" content-type="dwc:institutional_code" xlink:type="simple">BMNH</named-content>); 3 ♂♂, 1 ♀ “Italia// Ruta// 2-6. VII.95// A. Fiori” [<abbrev xmlns:xlink="http://www.w3.org/1999/xlink" xlink:title="Handwriting" id="ABBRID0E1WCK" xlink:type="simple">HW</abbrev>, A. Fiori printed] (<named-content xmlns:xlink="http://www.w3.org/1999/xlink" content-type="dwc:institutional_code" xlink:type="simple">NMW</named-content>); 1 ♀ “<tp:taxon-name><tp:taxon-name-part taxon-name-part-type="species" reg="coriaceus">coriaceus</tp:taxon-name-part></tp:taxon-name>// Toscana// V. Heyden” [<abbrev xmlns:xlink="http://www.w3.org/1999/xlink" xlink:title="Handwriting" id="ABBRID0EMXCK" xlink:type="simple">HW</abbrev>] “c. Epplsh.// Steind. d.” (<named-content xmlns:xlink="http://www.w3.org/1999/xlink" content-type="dwc:institutional_code" xlink:type="simple">NMW</named-content>); 1 ♂ “S. gimignano// Sienna → Florenz// 3.8.36 Eiselt” [<abbrev xmlns:xlink="http://www.w3.org/1999/xlink" xlink:title="Handwriting" id="ABBRID0EVXCK" xlink:type="simple">HW</abbrev>] “<tp:taxon-name><tp:taxon-name-part taxon-name-part-type="genus" reg="Meladema">Meladema</tp:taxon-name-part></tp:taxon-name>// <tp:taxon-name><tp:taxon-name-part taxon-name-part-type="species" reg="coriaceum">coriaceum</tp:taxon-name-part></tp:taxon-name>” [<abbrev xmlns:xlink="http://www.w3.org/1999/xlink" xlink:title="Handwriting" id="ABBRID0EIYCK" xlink:type="simple">HW</abbrev>] (<named-content xmlns:xlink="http://www.w3.org/1999/xlink" content-type="dwc:institutional_code" xlink:type="simple">NMW</named-content>); 1 ♂ “San Gimignano// IX 36 EISELT” “<tp:taxon-name><tp:taxon-name-part taxon-name-part-type="genus" reg="Meladema">Meladema</tp:taxon-name-part></tp:taxon-name>// <tp:taxon-name><tp:taxon-name-part taxon-name-part-type="species" reg="coriaceum">coriaceum</tp:taxon-name-part></tp:taxon-name> Lap.” [<abbrev xmlns:xlink="http://www.w3.org/1999/xlink" xlink:title="Handwriting" id="ABBRID0EAZCK" xlink:type="simple">HW</abbrev>] (<named-content xmlns:xlink="http://www.w3.org/1999/xlink" content-type="dwc:institutional_code" xlink:type="simple">NMW</named-content>); 1 ♀ “San Gimignano// IX 36 EISELT” (<named-content xmlns:xlink="http://www.w3.org/1999/xlink" content-type="dwc:institutional_code" xlink:type="simple">NMW</named-content>); 1 ♂ “Nervi// 27.III.05” [<abbrev xmlns:xlink="http://www.w3.org/1999/xlink" xlink:title="Handwriting" id="ABBRID0EOZCK" xlink:type="simple">HW</abbrev>] (<named-content xmlns:xlink="http://www.w3.org/1999/xlink" content-type="dwc:institutional_code" xlink:type="simple">ZSM</named-content>); 2 ♀♀ “Italia// 26.3.05” [date <abbrev xmlns:xlink="http://www.w3.org/1999/xlink" xlink:title="Handwriting" id="ABBRID0EXZCK" xlink:type="simple">HW</abbrev>] “Nervi” (<named-content xmlns:xlink="http://www.w3.org/1999/xlink" content-type="dwc:institutional_code" xlink:type="simple">ZSM</named-content>); 1 ♀ “Italien// 11.xii.05” [<abbrev xmlns:xlink="http://www.w3.org/1999/xlink" xlink:title="Handwriting" id="ABBRID0EA1CK" xlink:type="simple">HW</abbrev>] “♀” “Samml. A.// Zimmermann” (<named-content xmlns:xlink="http://www.w3.org/1999/xlink" content-type="dwc:institutional_code" xlink:type="simple">ZSM</named-content>); 1 ♀ [small, circular brown label, no text] “Pisa” [<abbrev xmlns:xlink="http://www.w3.org/1999/xlink" xlink:title="Handwriting" id="ABBRID0EJ1CK" xlink:type="simple">HW</abbrev>] “alte// Sammlung” (<named-content xmlns:xlink="http://www.w3.org/1999/xlink" content-type="dwc:institutional_code" xlink:type="simple">ZSM</named-content>); 1 ♀ “Italia: Umbria, NE Gosparini,// 550m, dry stream, 09.IX.2015// <named-content xmlns:xlink="http://www.w3.org/1999/xlink" content-type="dwc:verbatimCoordinates" xlink:type="simple"><named-content content-type="geo-json" specific-use="{&#34;type&#34;:&#34;Point&#34;,&#34;coordinates&#34;:[12.105469,43.242147]}" id="NCID0EV1CK" xlink:type="simple">43°14'31.73"N, 12°6'19.69"E</named-content></named-content>,// leg. Komarek, Beutel (TM7)” “<tp:taxon-name><tp:taxon-name-part taxon-name-part-type="genus" reg="Meladema">Meladema</tp:taxon-name-part></tp:taxon-name>// <tp:taxon-name><tp:taxon-name-part taxon-name-part-type="species" reg="coriacea">coriacea</tp:taxon-name-part></tp:taxon-name> Lap.// det. H. Shaverdo 2016” [Latin name, describer &amp; 16 <abbrev xmlns:xlink="http://www.w3.org/1999/xlink" xlink:title="Handwriting" id="ABBRID0EJ2CK" xlink:type="simple">HW</abbrev>] (<named-content xmlns:xlink="http://www.w3.org/1999/xlink" content-type="dwc:institutional_code" xlink:type="simple">NMW</named-content>). <bold>Without locality data</bold>: 1 ♀ [small, circular brown label, no text] “Coll. Odier.// B.M. 1921-288.” (<named-content xmlns:xlink="http://www.w3.org/1999/xlink" content-type="dwc:institutional_code" xlink:type="simple">BMNH</named-content>); 1 ♀ “<tp:taxon-name><tp:taxon-name-part taxon-name-part-type="species" reg="coriaceus">coriaceus</tp:taxon-name-part></tp:taxon-name>” [<abbrev xmlns:xlink="http://www.w3.org/1999/xlink" xlink:title="Handwriting" id="ABBRID0EC3CK" xlink:type="simple">HW</abbrev>] “E Coll.// Curtis” [<abbrev xmlns:xlink="http://www.w3.org/1999/xlink" xlink:title="Handwriting" id="ABBRID0EG3CK" xlink:type="simple">HW</abbrev>] (<named-content xmlns:xlink="http://www.w3.org/1999/xlink" content-type="dwc:institutional_code" xlink:type="simple">BMNH</named-content>); 1 ♂ “40// 4 2// 2135” [round label, <abbrev xmlns:xlink="http://www.w3.org/1999/xlink" xlink:title="Handwriting" id="ABBRID0EP3CK" xlink:type="simple">HW</abbrev>] (<named-content xmlns:xlink="http://www.w3.org/1999/xlink" content-type="dwc:institutional_code" xlink:type="simple">BMNH</named-content>). All with “<italic><tp:taxon-name><tp:taxon-name-part taxon-name-part-type="genus" reg="Meladema">Meladema</tp:taxon-name-part> <tp:taxon-name-part taxon-name-part-type="species" reg="lepidoptera">lepidoptera</tp:taxon-name-part></tp:taxon-name></italic>// Bilton &amp; Ribera// D T Bilton [or I Ribera] det. 2017”.</p></tp:treatment-sec><tp:treatment-sec sec-type="description" id="SECID0ED4CK"><title>Description.</title><p>
            <italic>Size</italic>: Holotype <abbrev xmlns:xlink="http://www.w3.org/1999/xlink" xlink:title="Total length" id="ABBRID0EL4CK" xlink:type="simple">TL</abbrev> = 20.74 mm; <abbrev xmlns:xlink="http://www.w3.org/1999/xlink" xlink:title="Elytral length" id="ABBRID0EP4CK" xlink:type="simple">EL</abbrev> = 15.74 mm; <abbrev xmlns:xlink="http://www.w3.org/1999/xlink" xlink:title="Maximum width, elytra" id="ABBRID0ET4CK" xlink:type="simple">MW</abbrev> = 10.50 mm. Other material examined <abbrev xmlns:xlink="http://www.w3.org/1999/xlink" xlink:title="Total length" id="ABBRID0EX4CK" xlink:type="simple">TL</abbrev> = 19.20–20.99 mm; <abbrev xmlns:xlink="http://www.w3.org/1999/xlink" xlink:title="Elytral length" id="ABBRID0E24CK" xlink:type="simple">EL</abbrev> = 14.98–16.38 mm; <abbrev xmlns:xlink="http://www.w3.org/1999/xlink" xlink:title="Maximum width, elytra" id="ABBRID0E64CK" xlink:type="simple">MW</abbrev> = 9.73–11.39 mm.</p><p>
            <italic>Colour</italic>. Dorsum dark reddish brown to black (Figure <xref ref-type="fig" rid="F3">3B</xref>); lateral margins of pronotum, labrum and anterior half of clypeus somewhat paler, sometimes with diffuse lateral maculae. Elytra unicolorous, without distinct mottling even when lifted (Figure <xref ref-type="fig" rid="F4">4B</xref>). Head with a pair of oval, reddish yellow medial interocular patches, slightly elongated apicolaterally. Antennae and maxillary and labial palpi reddish yellow. Legs dark reddish brown to black with golden yellow setae; large spines somewhat paler. Venter reddish brown to black; gula, meso and metacoxae and trochanters paler.</p><p>
            <italic>Head</italic>. Labrum shining, with moderate to coarse, sparse punctures. Reticulation absent in apical half, becoming increasingly more evident basally, here forming weakly impressed, transverse meshes. Clypeus and anterior half of frons shining, doubly punctate, without reticulation and with very close, fine and very sparse, coarse punctures. Coarse punctures approximately 5–8x diameter of fine; without visible reticulation. Paired epicranial foveae, one immediately behind the other, on each side of frons, close to lateral margins and immediately behind lateral remnants of frontoclypeal suture. Anterior epicranial foveae transverse, posterior slightly elongate oval; both with cluster of stout, yellow recumbent to decumbent setae. Areas between anterior and posterior foveae with coarse wrinkles. Posterior frons with open, elongate, wrinkled reticulation, especially alongside lateral margins of compound eyes and onto vertex; meshes tumid, with rugose appearance. Internal and posterior borders of compound eyes distinct, raised relative to level of adjacent cuticle. Lateral margins bordered by distinct narrow channel; deeper anteriorly than posteriorly and continuing behind posterior margin of eye onto vertex. Channel with dense punctures, bearing long, stiff, yellow recumbent to decumbent setae.</p><p>
            <italic>Pronotum</italic>. Posterior margin strongly sinuate laterally (Figure <xref ref-type="fig" rid="F3">3B</xref>). Surface somewhat shining, strongly rugose. Reticulation meshes large, open, almost isodiametric and relatively flat either side of mid-line on disc; smaller, tumid and more uneven in size and shape towards all margins. Transverse irregular row of medium punctures bearing long, yellow recumbent to decumbent setae 1/5 behind anterior pronotal margin; interrupted briefly in centre, continuing inside lateral margins and inside lateral third of posterior margin. Centre of disc with elongate, narrow, slit-like fovea, sometimes partially interrupted in mid-length. Lateral margins slightly raised, shining, without rugose sculpture and with fine, scattered punctures.</p><p>
            <italic>Elytra</italic>. Somewhat shining, with dense, transverse, sometimes contiguous, crescentic striolae, giving a very scaly appearance (Figure <xref ref-type="fig" rid="F3">3B</xref>). Striolae relatively dense throughout, frequently contacting each other laterally on shoulder close to suture (e.g. Figures <xref ref-type="fig" rid="F5">5B</xref>, <xref ref-type="fig" rid="F7">7B</xref>, <xref ref-type="fig" rid="F18">18A</xref>, <xref ref-type="fig" rid="F21">21</xref>, <xref ref-type="fig" rid="F22">22</xref>, and relatively dense in mid-elytra close to suture (e.g. Figures <xref ref-type="fig" rid="F7">7D</xref>, <xref ref-type="fig" rid="F8">8D</xref>, <xref ref-type="fig" rid="F18">18A</xref>, <xref ref-type="fig" rid="F21">21</xref>, <xref ref-type="fig" rid="F22">22</xref>)). Size of crescentic striolae relatively large, both in shoulder and mid-elytral regions (e.g. Figures <xref ref-type="fig" rid="F7">7B, D</xref>, <xref ref-type="fig" rid="F8">8B, D</xref>, <xref ref-type="fig" rid="F18">18A</xref>, <xref ref-type="fig" rid="F21">21</xref>, <xref ref-type="fig" rid="F22">22</xref>). Crescentic striolae becoming denser and somewhat continuous laterally and posteriorly. Surface between crescentic striolae (Figures <xref ref-type="fig" rid="F5">5B</xref>, <xref ref-type="fig" rid="F6">6B</xref>) doubly punctate, with very fine, close punctures and medium, very sparse punctures (the latter bearing short, peg-like setae); also with fine, obsolete, open reticulation, usually more evident in apical two thirds, and more evident in some specimens than others. Puncture rows well-marked, continuous almost to elytral apices; punctures shallower posteriorly than anteriorly.</p><!--PageBreak--><p>
            <italic>Venter</italic>. Prementum shining, tumid in centre, with fine and medium, sparse punctures. Mentum shining; central projection with shallow median emargination. Lateral lobes with medium, sparse punctures, and scattered, whitish recumbent to decumbent setae. Submentum shining, with transverse wrinkles centrally, and elongate wrinkles laterally. Central 1/4 with medium, sparse punctures bearing long, white-yellowish, erect setae. Gula shining, with sparse, shallow, transverse wrinkles; patch of medium-coarse punctures posterolaterally. Genae shining, with obsolete, open, elongate reticulation. Prosternum shining, with irregular transverse ridges laterally. Strongly arched in centre and with fine, moderate to close punctures laterally, bearing long, white-<!--PageBreak-->yellowish, recumbent to erect setae; punctures and setae extending in a sparse, irregular row onto process, just below arch. Process lanceolate, tectiform; apex acuminately rounded. Centre of prosternum and process with double punctation of very fine, moderate and medium, very sparse punctures. Pronotal hypomeron shining, impunctate. Elytral epipleurs shining, with fine wrinkles; irregular puncture row close to internal margin, from centre to close to apex; punctures bearing fine, whitish, erect setae. Metaventrite shining, central portion with sparse, transverse scratches and fine to very fine, sparse to very sparse punctures; not clearly forming two size classes. Metaventral process strongly reticulate, with transverse, rugose meshes and traces of fine, sparse punctures; with small central patch of reticulation with very small meshes. Metaventral process relatively broad; apex acuminate and upturned slightly anterolaterally. Metacoxal lines almost reaching anterior border of metacoxae; shallow and interrupted in anterior 1/5. Internal laminae of metacoxae shining, sculpture as on centre of metaventrite. Metacoxal lobes sculptured as internal laminae, strongly rounded, with irregular, elongate field of medium to coarse punctures close to lateral margins, bearing fine, white, recumbent to erect setae. External laminae of metacoxae shining, smooth close to process, but with strong reticulation elsewhere; reticulation meshes very elongate posteromedially, to transverse anteriorly. Abdominal ventrites shining. Ventrites 3–5 with cluster of golden, erect setae anteromedially. Ventrite 1 with elongate reticulation throughout. Ventrite 2 with similar reticulation; absent close to centre. Ventrite 3 with elongate reticulation laterally, becoming transverse close to smooth central 1/5. Reticulation of ventrites 4 and 5 restricted to lateral third and with superimposed elongate furrows. Ventrites 2–5 doubly punctate; very fine, moderate and fine, sparse to very sparse punctures; punctures most evident in areas without reticulation. Ventrites 3–5 with transverse irregular row of long, yellowish, recumbent to decumbent setae laterally. Ventrite 6 (Figure <xref ref-type="fig" rid="F11">11B</xref>) with very fine, moderate punctures and medium to coarse, sparse to moderate punctures; punctures coarser close to apex. Elongate, semicircular wrinkles and channels apicolaterally. Some punctures in channels bearing elongate, whitish, erect setae.</p><p>
            <italic>Male</italic>. Foretarsi (Figure <xref ref-type="fig" rid="F12">12B</xref>) with articulo-setal counts as follows (base to apex): row 1, 7; row 2, 8–10; row 3, 8–10; row 4, 6–8. Number of setae in rows may differ from right to left tarsus in same beetle. Curved, golden setae bordering articulo-setal field dense, particularly basally. Foretarsal claws (Figures <xref ref-type="fig" rid="F12">12B</xref>, <xref ref-type="fig" rid="F13">13B</xref>) elongate, curved; interior margin straight or somewhat raised in basal two thirds, strongly curved in apical third. Mesotarsi (Figure <xref ref-type="fig" rid="F12">12F</xref>) with articulo-setal counts as follows (base to apex): row 1, 7–8; row 2, 8; row 3, 7; row 4, 4 (2 clusters of 2, situated laterally). Curved, golden setae bordering articulo-setal field dense, particularly basally. Mesotarsal claws (Figure <xref ref-type="fig" rid="F12">12F</xref>) elongate, strongly curved. Abdominal ventrite 6 (Figure <xref ref-type="fig" rid="F11">11B</xref>) with apex rounded, with very shallow median emargination. Median lobe asymmetrical (Figure <xref ref-type="fig" rid="F14">14B</xref>), sinuation weak, approximately 1/5–1/4 from apex; ventral margin of apical portion relatively straight in lateral view. Parameres (Figure <xref ref-type="fig" rid="F14">14B</xref>) with basal portion of inner margin relatively evenly curved; outer and inner margins almost straight over apical two thirds.</p><!--PageBreak--><!--PageBreak--><p>
            <italic>Female</italic>. As male, except for simple fore and mesotarsi, differently shaped abdominal ventrite 6 (with bluntly pointed apex - Figure <xref ref-type="fig" rid="F15">15B</xref>). As with <italic><tp:taxon-name><tp:taxon-name-part taxon-name-part-type="genus" reg="Meladema">M.</tp:taxon-name-part> <tp:taxon-name-part taxon-name-part-type="species" reg="coriacea">coriacea</tp:taxon-name-part></tp:taxon-name></italic>, no consistent differences between males and females are evident in terms of elytral sculpture.</p><p>
            <italic>Variation</italic>. The size and density of the crescentic striolae on the elytra differs somewhat between individuals and localities (Figures <xref ref-type="fig" rid="F5">5B</xref>, <xref ref-type="fig" rid="F7">7B, D</xref>, <xref ref-type="fig" rid="F8">8B, D</xref>, <xref ref-type="fig" rid="F18">18A</xref>, <xref ref-type="fig" rid="F21">21</xref>, <xref ref-type="fig" rid="F22">22</xref>), these being relatively dense in mainland Italy, Corsica and the Tuscan archipelago, and less so in most Sardinian specimens (e.g. Figure <xref ref-type="fig" rid="F22">22</xref>). The combination of size and density of these striolae is always greater than seen in <italic><tp:taxon-name><tp:taxon-name-part taxon-name-part-type="genus" reg="Meladema">M.</tp:taxon-name-part> <tp:taxon-name-part taxon-name-part-type="species" reg="coriacea">coriacea</tp:taxon-name-part></tp:taxon-name></italic>, however (see above). The degree of curvature of male foretarsal claws differs between individuals, as in <italic><tp:taxon-name><tp:taxon-name-part taxon-name-part-type="genus" reg="Meladema">M.</tp:taxon-name-part> <tp:taxon-name-part taxon-name-part-type="species" reg="coriacea">coriacea</tp:taxon-name-part></tp:taxon-name></italic>, as does the size and shape of the median lobe (e.g. Figure <xref ref-type="fig" rid="F20">20O–U</xref>).</p></tp:treatment-sec><tp:treatment-sec sec-type="Differential diagnosis" id="SECID0EFFDK"><title>Differential diagnosis.</title><p>Morphologically almost identical to <italic><tp:taxon-name><tp:taxon-name-part taxon-name-part-type="genus" reg="Meladema">M.</tp:taxon-name-part> <tp:taxon-name-part taxon-name-part-type="species" reg="coriacea">coriacea</tp:taxon-name-part></tp:taxon-name></italic> (see above). Only distinguishable on the size, shape and density of crescentic striolae on the elytra, which give <italic><tp:taxon-name><tp:taxon-name-part taxon-name-part-type="genus" reg="Meladema">M.</tp:taxon-name-part> <tp:taxon-name-part taxon-name-part-type="species" reg="lepidoptera">lepidoptera</tp:taxon-name-part></tp:taxon-name></italic> sp. n. a very scaly appearance, evident even at relatively low magnification (e.g. Figure <xref ref-type="fig" rid="F3">3A</xref> vs. 3B). See above for genetic differences between this species and <italic><tp:taxon-name><tp:taxon-name-part taxon-name-part-type="genus" reg="Meladema">M.</tp:taxon-name-part> <tp:taxon-name-part taxon-name-part-type="species" reg="coriacea">coriacea</tp:taxon-name-part></tp:taxon-name></italic>.</p></tp:treatment-sec><tp:treatment-sec sec-type="etymology" id="SECID0EQGDK"><title>Etymology.</title><p>From the ancient Greek “lepidos” (λεπίδος, scale, but also referring to roof tiles) and “pteron” (πτερόν, wing). The specific epithet is a noun in the nominative plural.</p></tp:treatment-sec><tp:treatment-sec sec-type="distribution" id="SECID0EVGDK"><title>Distribution.</title><p>On the basis of current data, found on Corsica and Sardinia, islands of the Tuscan Archipelago (Elba, Montecristo) and parts of peninsular Italy, from Liguria to Umbria (Figure <xref ref-type="fig" rid="F23">23</xref>). <italic><tp:taxon-name><tp:taxon-name-part taxon-name-part-type="genus" reg="Meladema">M.</tp:taxon-name-part> <tp:taxon-name-part taxon-name-part-type="species" reg="lepidoptera">lepidoptera</tp:taxon-name-part></tp:taxon-name></italic> sp. n. is apparently the only species of the genus found on Corsica, Sardinia, Elba and Montecristo (past records of <italic><tp:taxon-name><tp:taxon-name-part taxon-name-part-type="genus" reg="Meladema">M.</tp:taxon-name-part> <tp:taxon-name-part taxon-name-part-type="species" reg="coriacea">coriacea</tp:taxon-name-part></tp:taxon-name></italic> from these islands - e.g. <xref ref-type="bibr" rid="B60">Poggi 1976</xref>, <xref ref-type="bibr" rid="B30">Franciscolo 1979</xref>, <xref ref-type="bibr" rid="B21">Dettner 2007</xref> - almost certainly referring to this species), but co-occurs with <italic><tp:taxon-name><tp:taxon-name-part taxon-name-part-type="genus" reg="Meladema">M.</tp:taxon-name-part> <tp:taxon-name-part taxon-name-part-type="species" reg="coriacea">coriacea</tp:taxon-name-part></tp:taxon-name></italic> in the Italian peninsula. The exact limits of the distribution of the two species in peninsular Italy remain unclear (see above), but there is morphological evidence suggesting hybridization where they meet, at least in the south (see below). The contact zone between the two species in the north appears to be situated on the Mediterranean coast, somewhere close to the French-Italian border, but to date no intermediate specimens have been seen from this area. Clearly future work, using both genetic and morphological approaches, would be illuminating in understanding the location and dynamics of these contact zones. As with other extant <italic><tp:taxon-name><tp:taxon-name-part taxon-name-part-type="genus" reg="Meladema">Meladema</tp:taxon-name-part></tp:taxon-name></italic> lineages, this species appears to have originated in the early Pleistocene, colonisation of the Tyrrhenean islands occurring long after the Messinian Salinity Crisis (<xref ref-type="bibr" rid="B62">Ribera et al. 2003</xref>, <xref ref-type="bibr" rid="B69">Sýkora et al. 2017</xref>). <xref ref-type="bibr" rid="B69">Sýkora et al. (2017)</xref> suggest that <italic><tp:taxon-name><tp:taxon-name-part taxon-name-part-type="genus" reg="Meladema">M.</tp:taxon-name-part> <tp:taxon-name-part taxon-name-part-type="species" reg="lepidoptera">lepidoptera</tp:taxon-name-part></tp:taxon-name></italic> sp. n. may have originated following the colonization of the Tyrrhenian islands, a hypothesis which should be tested in the future through genetic study of more individuals from peninsular Italy. <xref ref-type="bibr" rid="B69">Sýkora et al. (2017)</xref> additionally suggest that this species is characteristic of sites with lower seasonality than is typical for <italic><tp:taxon-name><tp:taxon-name-part taxon-name-part-type="genus" reg="Meladema">M.</tp:taxon-name-part> <tp:taxon-name-part taxon-name-part-type="species" reg="coriacea">coriacea</tp:taxon-name-part></tp:taxon-name></italic>, based on MaxEnt modelling. They note that many of the peninsular Italian localities (obtained from the literature) included in their analyses (from which specimens were not studied) fitted into the climatic space occupied by <italic><tp:taxon-name><tp:taxon-name-part taxon-name-part-type="genus" reg="Meladema">M.</tp:taxon-name-part> <tp:taxon-name-part taxon-name-part-type="species" reg="lepidoptera">lepidoptera</tp:taxon-name-part></tp:taxon-name></italic> sp. n. (as ‘<italic><tp:taxon-name><tp:taxon-name-part taxon-name-part-type="species" reg="coriacea">coriacea</tp:taxon-name-part></tp:taxon-name></italic> <!--PageBreak--><!--PageBreak-->CSM’), not surprising given our finding that this species does indeed occur on the Italian mainland. Clearly it would be interesting to repeat <xref ref-type="bibr" rid="B69">Sýkora et al.’s (2017)</xref> analyses in the future, once the range limits of these taxa are better established. On the basis of current evidence, this species occurs in similar habitats to those occupied by <italic><tp:taxon-name><tp:taxon-name-part taxon-name-part-type="genus" reg="Meladema">M.</tp:taxon-name-part> <tp:taxon-name-part taxon-name-part-type="species" reg="coriacea">coriacea</tp:taxon-name-part></tp:taxon-name></italic>, although the two taxa have not been detected to date in the same locality.</p><fig id="F8" position="float" orientation="portrait"><label>Figure 8.</label><caption><p>
                <italic><tp:taxon-name><tp:taxon-name-part taxon-name-part-type="genus" reg="Meladema">Meladema</tp:taxon-name-part></tp:taxon-name></italic> species elytral middle sculpture SEMs (DNA voucher codes where applicable). <bold>A</bold> <italic><tp:taxon-name><tp:taxon-name-part taxon-name-part-type="genus" reg="Meladema">M.</tp:taxon-name-part> <tp:taxon-name-part taxon-name-part-type="species" reg="coriacea">coriacea</tp:taxon-name-part></tp:taxon-name></italic>, male, Spain, Murcia, Fte. Caputa <bold>B</bold> <italic><tp:taxon-name><tp:taxon-name-part taxon-name-part-type="genus" reg="Meladema">M.</tp:taxon-name-part> <tp:taxon-name-part taxon-name-part-type="species" reg="lepidoptera">lepidoptera</tp:taxon-name-part></tp:taxon-name></italic> sp. n., male, Corsica, Cap Corse (NHM-IRM12F) <bold>C</bold> <italic><tp:taxon-name><tp:taxon-name-part taxon-name-part-type="genus" reg="Meladema">M.</tp:taxon-name-part> <tp:taxon-name-part taxon-name-part-type="species" reg="coriacea">coriacea</tp:taxon-name-part></tp:taxon-name></italic>, female, Spain, Murcia, Fte. Caputa <bold>D</bold> <italic><tp:taxon-name><tp:taxon-name-part taxon-name-part-type="genus" reg="Meladema">M.</tp:taxon-name-part> <tp:taxon-name-part taxon-name-part-type="species" reg="lepidoptera">lepidoptera</tp:taxon-name-part></tp:taxon-name></italic> sp. n., female, Corsica, Porto-Vecchio (NHM-IRM12A).</p></caption><graphic xmlns:xlink="http://www.w3.org/1999/xlink" xlink:href="zookeys-702-045-g008.jpg" position="float" orientation="portrait" xlink:type="simple" id="oo_157704.jpg"/></fig><fig id="F9" position="float" orientation="portrait"><label>Figure 9.</label><caption><p>
                <italic><tp:taxon-name><tp:taxon-name-part taxon-name-part-type="genus" reg="Meladema">Meladema</tp:taxon-name-part> <tp:taxon-name-part taxon-name-part-type="species" reg="coriacea">coriacea</tp:taxon-name-part></tp:taxon-name></italic> female elytral sculpture; shoulder and middle left and right, respectively (DNA voucher codes). <bold>A</bold> neotype, France, Var, La-Londe-les-Maures (NHM-IRM11C) <bold>B</bold> Spain, Córdoba, Baena (NHM-IRM14B) <bold>C</bold> Morocco, Tazzeka (NHM-IRM1A) <bold>D</bold> Algeria, Oued Bagrat (<named-content xmlns:xlink="http://www.w3.org/1999/xlink" content-type="dwc:institutional_code" xlink:type="simple">MNCN</named-content>-HI4). Scale bar = 0.5 mm.</p></caption><graphic xmlns:xlink="http://www.w3.org/1999/xlink" xlink:href="zookeys-702-045-g009.jpg" position="float" orientation="portrait" xlink:type="simple" id="oo_157705.jpg"/></fig><fig id="F10" position="float" orientation="portrait"><label>Figure 10.</label><caption><p>
                <italic><tp:taxon-name><tp:taxon-name-part taxon-name-part-type="genus" reg="Meladema">Meladema</tp:taxon-name-part> <tp:taxon-name-part taxon-name-part-type="species" reg="coriacea">coriacea</tp:taxon-name-part></tp:taxon-name></italic> elytral sculpture; shoulder and middle left and right, respectively (DNA voucher codes). <bold>A</bold> Female, Turkey, Izmir (<named-content xmlns:xlink="http://www.w3.org/1999/xlink" content-type="dwc:institutional_code" xlink:type="simple">IBE</named-content>-DV294) <bold>B</bold> male, Spain, Córdoba, Baena (NHM-IRM14A) <bold>C</bold> male, Morocco, Oued Massa (NHM-IRM2A) <bold>D</bold> male, Algeria, Aïn Damous (<named-content xmlns:xlink="http://www.w3.org/1999/xlink" content-type="dwc:institutional_code" xlink:type="simple">MNCN</named-content>-HI6). Scale bar = 0.5 mm.</p></caption><graphic xmlns:xlink="http://www.w3.org/1999/xlink" xlink:href="zookeys-702-045-g010.jpg" position="float" orientation="portrait" xlink:type="simple" id="oo_157706.jpg"/></fig></tp:treatment-sec><tp:treatment-sec><!--Section generated to contain objects referenced in tp:taxon-treatment.--><fig id="F3" position="float" orientation="portrait"><label>Figure 3.</label><caption><p>Dorsal habitus of <italic><tp:taxon-name><tp:taxon-name-part taxon-name-part-type="genus" reg="Meladema">Meladema</tp:taxon-name-part></tp:taxon-name></italic> species males. <bold>A</bold> <italic><tp:taxon-name><tp:taxon-name-part taxon-name-part-type="genus" reg="Meladema">M.</tp:taxon-name-part> <tp:taxon-name-part taxon-name-part-type="species" reg="coriacea">coriacea</tp:taxon-name-part></tp:taxon-name></italic>, Spain, Cáceres, nr. Plasencia <bold>B</bold> <italic><tp:taxon-name><tp:taxon-name-part taxon-name-part-type="genus" reg="Meladema">M.</tp:taxon-name-part> <tp:taxon-name-part taxon-name-part-type="species" reg="lepidoptera">lepidoptera</tp:taxon-name-part></tp:taxon-name></italic> sp. n., Corsica, Francardo <bold>C</bold> <italic><tp:taxon-name><tp:taxon-name-part taxon-name-part-type="genus" reg="Meladema">M.</tp:taxon-name-part> <tp:taxon-name-part taxon-name-part-type="species" reg="imbricata">imbricata</tp:taxon-name-part></tp:taxon-name></italic>, La Gomera, El Cedro <bold>D</bold> <italic><tp:taxon-name><tp:taxon-name-part taxon-name-part-type="genus" reg="Meladema">M.</tp:taxon-name-part> <tp:taxon-name-part taxon-name-part-type="species" reg="lanio">lanio</tp:taxon-name-part></tp:taxon-name></italic>, Madeira, Rabacal. Scale bar = 5 mm.</p></caption><graphic xmlns:xlink="http://www.w3.org/1999/xlink" xlink:href="zookeys-702-045-g003.jpg" position="float" orientation="portrait" xlink:type="simple" id="oo_157699.jpg"/></fig><fig id="F4" position="float" orientation="portrait"><label>Figure 4.</label><caption><p>
                <italic><tp:taxon-name><tp:taxon-name-part taxon-name-part-type="genus" reg="Meladema">Meladema</tp:taxon-name-part></tp:taxon-name></italic> species males, colour pattern of isolated elytra (DNA voucher codes, where applicable). <bold>A</bold> <italic><tp:taxon-name><tp:taxon-name-part taxon-name-part-type="genus" reg="Meladema">M.</tp:taxon-name-part> <tp:taxon-name-part taxon-name-part-type="species" reg="coriacea">coriacea</tp:taxon-name-part></tp:taxon-name></italic>, Spain, Murcia, Fte. Caputa <bold>B</bold> <italic><tp:taxon-name><tp:taxon-name-part taxon-name-part-type="genus" reg="Meladema">M.</tp:taxon-name-part> <tp:taxon-name-part taxon-name-part-type="species" reg="lepidoptera">lepidoptera</tp:taxon-name-part></tp:taxon-name></italic> sp. n., Corsica, Cap Corse (NHM-IRM12F) <bold>C</bold> <italic><tp:taxon-name><tp:taxon-name-part taxon-name-part-type="genus" reg="Meladema">M.</tp:taxon-name-part> <tp:taxon-name-part taxon-name-part-type="species" reg="imbricata">imbricata</tp:taxon-name-part></tp:taxon-name></italic>, La Gomera, El Cedro (NHM-IRM3A) <bold>D</bold> <italic><tp:taxon-name><tp:taxon-name-part taxon-name-part-type="genus" reg="Meladema">M.</tp:taxon-name-part> <tp:taxon-name-part taxon-name-part-type="species" reg="lanio">lanio</tp:taxon-name-part></tp:taxon-name></italic>, Madeira, Ribeira dos Cedros (NHM-IRM8A). Scale bar = 5 mm.</p></caption><graphic xmlns:xlink="http://www.w3.org/1999/xlink" xlink:href="zookeys-702-045-g004.jpg" position="float" orientation="portrait" xlink:type="simple" id="oo_157700.jpg"/></fig><fig id="F5" position="float" orientation="portrait"><label>Figure 5.</label><caption><p>
                <italic><tp:taxon-name><tp:taxon-name-part taxon-name-part-type="genus" reg="Meladema">Meladema</tp:taxon-name-part></tp:taxon-name></italic> species males, elytral shoulder sculpture SEMs (DNA voucher codes, where applicable). <bold>A</bold> <italic>M. coricaea</italic>, Spain, Murcia, Fte. Caputa <bold>B</bold> <italic><tp:taxon-name><tp:taxon-name-part taxon-name-part-type="genus" reg="Meladema">M.</tp:taxon-name-part> <tp:taxon-name-part taxon-name-part-type="species" reg="lepidoptera">lepidoptera</tp:taxon-name-part></tp:taxon-name></italic> sp. n., Corsica, Cap Corse (NHM-IRM12F) <bold>C</bold> <italic><tp:taxon-name><tp:taxon-name-part taxon-name-part-type="genus" reg="Meladema">M.</tp:taxon-name-part> <tp:taxon-name-part taxon-name-part-type="species" reg="imbricata">imbricata</tp:taxon-name-part></tp:taxon-name></italic>, La Gomera, El Cedro (NHM-IRM3A) <bold>D</bold> <italic><tp:taxon-name><tp:taxon-name-part taxon-name-part-type="genus" reg="Meladema">M.</tp:taxon-name-part> <tp:taxon-name-part taxon-name-part-type="species" reg="lanio">lanio</tp:taxon-name-part></tp:taxon-name></italic>, Madeira, Ribeira dos Cedros (NHM-IRM8A).</p></caption><graphic xmlns:xlink="http://www.w3.org/1999/xlink" xlink:href="zookeys-702-045-g005.jpg" position="float" orientation="portrait" xlink:type="simple" id="oo_157701.jpg"/></fig><fig id="F6" position="float" orientation="portrait"><label>Figure 6.</label><caption><p>Details of elytral shoulder sculpture SEMs (DNA voucher codes where applicable). <bold>A</bold> <italic><tp:taxon-name><tp:taxon-name-part taxon-name-part-type="genus" reg="Meladema">M.</tp:taxon-name-part> <tp:taxon-name-part taxon-name-part-type="species" reg="coriacea">coriacea</tp:taxon-name-part></tp:taxon-name></italic>, Spain, Murcia, Fte. Caputa <bold>B</bold> <italic><tp:taxon-name><tp:taxon-name-part taxon-name-part-type="genus" reg="Meladema">M.</tp:taxon-name-part> <tp:taxon-name-part taxon-name-part-type="species" reg="lepidoptera">lepidoptera</tp:taxon-name-part></tp:taxon-name></italic> sp. n., Corsica, Cap Corse (NHM-IRM12F).</p></caption><graphic xmlns:xlink="http://www.w3.org/1999/xlink" xlink:href="zookeys-702-045-g006.jpg" position="float" orientation="portrait" xlink:type="simple" id="oo_157702.jpg"/></fig><fig id="F7" position="float" orientation="portrait"><label>Figure 7.</label><caption><p>
                <italic><tp:taxon-name><tp:taxon-name-part taxon-name-part-type="genus" reg="Meladema">Meladema</tp:taxon-name-part></tp:taxon-name></italic> species elytral shoulder sculpture SEMs (DNA voucher codes where applicable). <bold>A</bold> <italic><tp:taxon-name><tp:taxon-name-part taxon-name-part-type="genus" reg="Meladema">M.</tp:taxon-name-part> <tp:taxon-name-part taxon-name-part-type="species" reg="coriacea">coriacea</tp:taxon-name-part></tp:taxon-name></italic>, male, Spain, Murcia, Fte. Caputa <bold>B</bold> <italic><tp:taxon-name><tp:taxon-name-part taxon-name-part-type="genus" reg="Meladema">M.</tp:taxon-name-part> <tp:taxon-name-part taxon-name-part-type="species" reg="lepidoptera">lepidoptera</tp:taxon-name-part></tp:taxon-name></italic> sp. n., male, Corsica, Cap Corse (NHM-IRM12F) <bold>C</bold> <italic><tp:taxon-name><tp:taxon-name-part taxon-name-part-type="genus" reg="Meladema">M.</tp:taxon-name-part> <tp:taxon-name-part taxon-name-part-type="species" reg="coriacea">coriacea</tp:taxon-name-part></tp:taxon-name></italic>, female, Spain, Murcia, Fte. Caputa <bold>D</bold> <italic><tp:taxon-name><tp:taxon-name-part taxon-name-part-type="genus" reg="Meladema">M.</tp:taxon-name-part> <tp:taxon-name-part taxon-name-part-type="species" reg="lepidoptera">lepidoptera</tp:taxon-name-part></tp:taxon-name></italic> sp. n., female, Corsica, Porto-Vecchio (NHM-IRM12A).</p></caption><graphic xmlns:xlink="http://www.w3.org/1999/xlink" xlink:href="zookeys-702-045-g007.jpg" position="float" orientation="portrait" xlink:type="simple" id="oo_157703.jpg"/></fig><fig id="F11" position="float" orientation="portrait"><label>Figure 11.</label><caption><p>
                <italic><tp:taxon-name><tp:taxon-name-part taxon-name-part-type="genus" reg="Meladema">Meladema</tp:taxon-name-part></tp:taxon-name></italic> species males, abdominal ventrite 6 (DNA voucher codes where applicable). <bold>A</bold> <italic>M. coricaea</italic>, Spain, Murcia, Fte. Caputa <bold>B</bold> <italic><tp:taxon-name><tp:taxon-name-part taxon-name-part-type="genus" reg="Meladema">M.</tp:taxon-name-part> <tp:taxon-name-part taxon-name-part-type="species" reg="lepidoptera">lepidoptera</tp:taxon-name-part></tp:taxon-name></italic> sp. n., Corsica, Cap Corse (NHM-IRM12F) <bold>C</bold> <italic><tp:taxon-name><tp:taxon-name-part taxon-name-part-type="genus" reg="Meladema">M.</tp:taxon-name-part> <tp:taxon-name-part taxon-name-part-type="species" reg="imbricata">imbricata</tp:taxon-name-part></tp:taxon-name></italic>, La Gomera, El Cedro (NHM-IRM3A) <bold>D</bold> <italic><tp:taxon-name><tp:taxon-name-part taxon-name-part-type="genus" reg="Meladema">M.</tp:taxon-name-part> <tp:taxon-name-part taxon-name-part-type="species" reg="lanio">lanio</tp:taxon-name-part></tp:taxon-name></italic>, Madeira, Ribeira dos Cedros (NHM-IRM8A). Scale bar = 1 mm.</p></caption><graphic xmlns:xlink="http://www.w3.org/1999/xlink" xlink:href="zookeys-702-045-g011.jpg" position="float" orientation="portrait" xlink:type="simple" id="oo_157707.jpg"/></fig><fig id="F12" position="float" orientation="portrait"><label>Figure 12.</label><caption><p>
                <italic><tp:taxon-name><tp:taxon-name-part taxon-name-part-type="genus" reg="Meladema">Meladema</tp:taxon-name-part></tp:taxon-name></italic> species males, fore (<bold>A–D</bold>) and mesotarsi (<bold>E–H</bold>), ventral view (DNA voucher codes where applicable). <bold>A, E</bold> <italic><tp:taxon-name><tp:taxon-name-part taxon-name-part-type="genus" reg="Meladema">M.</tp:taxon-name-part> <tp:taxon-name-part taxon-name-part-type="species" reg="coriacea">coriacea</tp:taxon-name-part></tp:taxon-name></italic> Spain, Cáceres, nr. Plasencia <bold>B, F</bold> <italic><tp:taxon-name><tp:taxon-name-part taxon-name-part-type="genus" reg="Meladema">M.</tp:taxon-name-part> <tp:taxon-name-part taxon-name-part-type="species" reg="lepidoptera">lepidoptera</tp:taxon-name-part></tp:taxon-name></italic> sp. n. holotype, Corsica, Cap Corse (NHM-IRM12E) <bold>C, G</bold> <italic><tp:taxon-name><tp:taxon-name-part taxon-name-part-type="genus" reg="Meladema">M.</tp:taxon-name-part> <tp:taxon-name-part taxon-name-part-type="species" reg="imbricata">imbricata</tp:taxon-name-part></tp:taxon-name></italic>, La Gomera, El Cedro (NMH-IRM3A) <bold>D, H</bold> <italic><tp:taxon-name><tp:taxon-name-part taxon-name-part-type="genus" reg="Meladema">M.</tp:taxon-name-part> <tp:taxon-name-part taxon-name-part-type="species" reg="lanio">lanio</tp:taxon-name-part></tp:taxon-name></italic>, Madeira, Rabacal. Scale bar = 1 mm.</p></caption><graphic xmlns:xlink="http://www.w3.org/1999/xlink" xlink:href="zookeys-702-045-g012.jpg" position="float" orientation="portrait" xlink:type="simple" id="oo_157708.jpg"/></fig><fig id="F13" position="float" orientation="portrait"><label>Figure 13.</label><caption><p>
                <italic><tp:taxon-name><tp:taxon-name-part taxon-name-part-type="genus" reg="Meladema">Meladema</tp:taxon-name-part></tp:taxon-name></italic> species males, fore tarsal claws, lateral view (DNA voucher codes where applicable). <bold>A</bold> <italic><tp:taxon-name><tp:taxon-name-part taxon-name-part-type="genus" reg="Meladema">M.</tp:taxon-name-part> <tp:taxon-name-part taxon-name-part-type="species" reg="coriacea">coriacea</tp:taxon-name-part></tp:taxon-name></italic> Spain, Cáceres, nr. Plasencia <bold>B</bold> <italic><tp:taxon-name><tp:taxon-name-part taxon-name-part-type="genus" reg="Meladema">M.</tp:taxon-name-part> <tp:taxon-name-part taxon-name-part-type="species" reg="lepidoptera">lepidoptera</tp:taxon-name-part></tp:taxon-name></italic> sp. n. holotype, Corsica, Cap Corse (NHM-IRM12E) <bold>C</bold> <italic><tp:taxon-name><tp:taxon-name-part taxon-name-part-type="genus" reg="Meladema">M.</tp:taxon-name-part> <tp:taxon-name-part taxon-name-part-type="species" reg="imbricata">imbricata</tp:taxon-name-part></tp:taxon-name></italic>, La Gomera, El Cedro (NMH-IRM3A) <bold>D</bold> <italic><tp:taxon-name><tp:taxon-name-part taxon-name-part-type="genus" reg="Meladema">M.</tp:taxon-name-part> <tp:taxon-name-part taxon-name-part-type="species" reg="lanio">lanio</tp:taxon-name-part></tp:taxon-name></italic>, Madeira, Rabacal. Scale bar = 1 mm.</p></caption><graphic xmlns:xlink="http://www.w3.org/1999/xlink" xlink:href="zookeys-702-045-g013.jpg" position="float" orientation="portrait" xlink:type="simple" id="oo_157709.jpg"/></fig><fig id="F14" position="float" orientation="portrait"><label>Figure 14.</label><caption><p>
                <italic><tp:taxon-name><tp:taxon-name-part taxon-name-part-type="genus" reg="Meladema">Meladema</tp:taxon-name-part></tp:taxon-name></italic> species male genitalia. Median lobe, lateral and ventral view; paramere (DNA voucher codes where applicable). <bold>A</bold> <italic><tp:taxon-name><tp:taxon-name-part taxon-name-part-type="genus" reg="Meladema">M.</tp:taxon-name-part> <tp:taxon-name-part taxon-name-part-type="species" reg="coriacea">coriacea</tp:taxon-name-part></tp:taxon-name></italic> Spain, Cáceres, nr. Plasencia <bold>B</bold> <italic><tp:taxon-name><tp:taxon-name-part taxon-name-part-type="genus" reg="Meladema">M.</tp:taxon-name-part> <tp:taxon-name-part taxon-name-part-type="species" reg="lepidoptera">lepidoptera</tp:taxon-name-part></tp:taxon-name></italic> sp. n. holotype, Corsica, Cap Corse (NHM-IRM12E) <bold>C</bold> <italic><tp:taxon-name><tp:taxon-name-part taxon-name-part-type="genus" reg="Meladema">M.</tp:taxon-name-part> <tp:taxon-name-part taxon-name-part-type="species" reg="imbricata">imbricata</tp:taxon-name-part></tp:taxon-name></italic>, La Gomera, El Cedro (NMH-IRM3A) <bold>D</bold> <italic><tp:taxon-name><tp:taxon-name-part taxon-name-part-type="genus" reg="Meladema">M.</tp:taxon-name-part> <tp:taxon-name-part taxon-name-part-type="species" reg="lanio">lanio</tp:taxon-name-part></tp:taxon-name></italic>, Madeira, Rabacal. Silhouette indicates orientation of median lobe for imaging in ventral view. Scale bar = 1 mm.</p></caption><graphic xmlns:xlink="http://www.w3.org/1999/xlink" xlink:href="zookeys-702-045-g014.jpg" position="float" orientation="portrait" xlink:type="simple" id="oo_157710.jpg"/></fig><fig id="F15" position="float" orientation="portrait"><label>Figure 15.</label><caption><p>
                <italic><tp:taxon-name><tp:taxon-name-part taxon-name-part-type="genus" reg="Meladema">Meladema</tp:taxon-name-part></tp:taxon-name></italic> species females, abdominal ventrite 6 (DNA voucher codes where applicable). <bold>A</bold> <italic>M. coricaea</italic>, Spain, Murcia, Fte. Caputa <bold>B</bold> <italic><tp:taxon-name><tp:taxon-name-part taxon-name-part-type="genus" reg="Meladema">M.</tp:taxon-name-part> <tp:taxon-name-part taxon-name-part-type="species" reg="lepidoptera">lepidoptera</tp:taxon-name-part></tp:taxon-name></italic> sp. n., Corsica, Cap Corse (NHM-IRM12C) <bold>C</bold> <italic><tp:taxon-name><tp:taxon-name-part taxon-name-part-type="genus" reg="Meladema">M.</tp:taxon-name-part> <tp:taxon-name-part taxon-name-part-type="species" reg="imbricata">imbricata</tp:taxon-name-part></tp:taxon-name></italic>, La Palma, Bco. Hoyo Verde <bold>D</bold> <italic><tp:taxon-name><tp:taxon-name-part taxon-name-part-type="genus" reg="Meladema">M.</tp:taxon-name-part> <tp:taxon-name-part taxon-name-part-type="species" reg="lanio">lanio</tp:taxon-name-part></tp:taxon-name></italic>, Madeira, Ribeira dos Cedros (NHM-IRM9A). Scale bar = 1 mm.</p></caption><graphic xmlns:xlink="http://www.w3.org/1999/xlink" xlink:href="zookeys-702-045-g015.jpg" position="float" orientation="portrait" xlink:type="simple" id="oo_157711.jpg"/></fig><fig id="F18" position="float" orientation="portrait"><label>Figure 18.</label><caption><p>
                <italic><tp:taxon-name><tp:taxon-name-part taxon-name-part-type="genus" reg="Meladema">Meladema</tp:taxon-name-part></tp:taxon-name></italic> species, Italy, male elytral sculpture; shoulder and middle left and right, respectively (DNA voucher codes, where applicable). <bold>A</bold> <italic><tp:taxon-name><tp:taxon-name-part taxon-name-part-type="genus" reg="Meladema">M.</tp:taxon-name-part> <tp:taxon-name-part taxon-name-part-type="species" reg="lepidoptera">lepidoptera</tp:taxon-name-part></tp:taxon-name></italic> sp. n., Liguria, Levante <bold>B</bold> intermediate specimen, Campania, S. Michele (<named-content xmlns:xlink="http://www.w3.org/1999/xlink" content-type="dwc:institutional_code" xlink:type="simple">IBE</named-content>-AN694) <bold>C</bold> intermediate specimen, Apulia, Vieste <bold>D</bold> <italic><tp:taxon-name><tp:taxon-name-part taxon-name-part-type="genus" reg="Meladema">M.</tp:taxon-name-part> <tp:taxon-name-part taxon-name-part-type="species" reg="coriacea">coriacea</tp:taxon-name-part></tp:taxon-name></italic>, Lazio, Grotta di Pastena. Scale bar = 0.5 mm.</p></caption><graphic xmlns:xlink="http://www.w3.org/1999/xlink" xlink:href="zookeys-702-045-g018.jpg" position="float" orientation="portrait" xlink:type="simple" id="oo_157714.jpg"/></fig><fig id="F20" position="float" orientation="portrait"><label>Figure 20.</label><caption><p>
                <italic><tp:taxon-name><tp:taxon-name-part taxon-name-part-type="genus" reg="Meladema">Meladema</tp:taxon-name-part></tp:taxon-name></italic> species, variation in male median lobes, lateral view. <bold>A–N</bold> <italic><tp:taxon-name><tp:taxon-name-part taxon-name-part-type="genus" reg="Meladema">M.</tp:taxon-name-part> <tp:taxon-name-part taxon-name-part-type="species" reg="coriacea">coriacea</tp:taxon-name-part></tp:taxon-name></italic>; <bold>O–U</bold> <italic><tp:taxon-name><tp:taxon-name-part taxon-name-part-type="genus" reg="Meladema">M.</tp:taxon-name-part> <tp:taxon-name-part taxon-name-part-type="species" reg="lepidoptera">lepidoptera</tp:taxon-name-part></tp:taxon-name></italic> sp. n. (DNA voucher codes, where applicable). <bold>A</bold> Spain, Huesca, Bernués (<named-content xmlns:xlink="http://www.w3.org/1999/xlink" content-type="dwc:institutional_code" xlink:type="simple">IBE</named-content>-DV292) <bold>B</bold> Spain, Girona, Port Bou (<named-content xmlns:xlink="http://www.w3.org/1999/xlink" content-type="dwc:institutional_code" xlink:type="simple">IBE</named-content>-DV-293) <bold>C</bold> Spain, Tarragona, Esblada <bold>D</bold> Spain, Cáceres, nr. Plasencia <bold>E</bold> Spain, Murcia, Fte. Caputa (NHM-IRM13) <bold>F</bold> Spain, Córdoba, Baena (NHM-IRM14C) <bold>G</bold> Tenerife, Chamorga (<named-content xmlns:xlink="http://www.w3.org/1999/xlink" content-type="dwc:institutional_code" xlink:type="simple">MNCN</named-content>-AI1095) <bold>H</bold> Morocco, Oued Massa (NHM-IRM2A) <bold>I</bold> Morocco, Tazekka (NHM-IRM1C) <bold>J</bold> Morocco, Sidi-Ibrahim (NHM-IR7) <bold>K</bold> Algeria, Aïn Damous (<named-content xmlns:xlink="http://www.w3.org/1999/xlink" content-type="dwc:institutional_code" xlink:type="simple">MNCN</named-content>-HI6) <bold>L</bold> Italy, Sicily, Bosco Ficuzzo (<named-content xmlns:xlink="http://www.w3.org/1999/xlink" content-type="dwc:institutional_code" xlink:type="simple">IBE</named-content>-AN691) <bold>M</bold> Greece, Poros, Kampos <bold>N</bold> Greece, Ios <bold>O–P</bold> Corsica, Francardo <bold>Q</bold> holotype, Corsica, Cap Corse (NHM-IRM12E) <bold>R</bold> Italy, Montecristo (<named-content xmlns:xlink="http://www.w3.org/1999/xlink" content-type="dwc:institutional_code" xlink:type="simple">IBE</named-content>-DV289) <bold>S</bold> Sardinia, Villagrande Strìsaili (<named-content xmlns:xlink="http://www.w3.org/1999/xlink" content-type="dwc:institutional_code" xlink:type="simple">IBE</named-content>-RA5) <bold>T</bold> Italy, Elba, Pomonte (<named-content xmlns:xlink="http://www.w3.org/1999/xlink" content-type="dwc:institutional_code" xlink:type="simple">IBE</named-content>-AN692) <bold>U</bold> Italy, Tuscany, S. Luce (<named-content xmlns:xlink="http://www.w3.org/1999/xlink" content-type="dwc:institutional_code" xlink:type="simple">IBE</named-content>-AN693). Scale bar = 1 mm.</p></caption><graphic xmlns:xlink="http://www.w3.org/1999/xlink" xlink:href="zookeys-702-045-g020.jpg" position="float" orientation="portrait" xlink:type="simple" id="oo_157716.jpg"/></fig><fig id="F21" position="float" orientation="portrait"><label>Figure 21.</label><caption><p>
                <italic><tp:taxon-name><tp:taxon-name-part taxon-name-part-type="genus" reg="Meladema">Meladema</tp:taxon-name-part> <tp:taxon-name-part taxon-name-part-type="species" reg="lepidoptera">lepidoptera</tp:taxon-name-part></tp:taxon-name></italic> sp. n. elytral sculpture (males); shoulder and middle left and right, respectively (DNA voucher codes). <bold>A</bold> holotype male, Corsica, Cap Corse (NHM-IRM12E) <bold>B</bold> Italy, Montecristo (<named-content xmlns:xlink="http://www.w3.org/1999/xlink" content-type="dwc:institutional_code" xlink:type="simple">IBE</named-content>-DV289) <bold>C</bold> Italy, Elba, Pomonte (<named-content xmlns:xlink="http://www.w3.org/1999/xlink" content-type="dwc:institutional_code" xlink:type="simple">IBE</named-content>-AN692) <bold>D</bold> Italy, Tuscany, S. Luce (<named-content xmlns:xlink="http://www.w3.org/1999/xlink" content-type="dwc:institutional_code" xlink:type="simple">IBE</named-content>-AN693). Scale bar = 0.5 mm.</p></caption><graphic xmlns:xlink="http://www.w3.org/1999/xlink" xlink:href="zookeys-702-045-g021.jpg" position="float" orientation="portrait" xlink:type="simple" id="oo_157717.jpg"/></fig><fig id="F22" position="float" orientation="portrait"><label>Figure 22.</label><caption><p>
                <italic><tp:taxon-name><tp:taxon-name-part taxon-name-part-type="genus" reg="Meladema">Meladema</tp:taxon-name-part> <tp:taxon-name-part taxon-name-part-type="species" reg="lepidoptera">lepidoptera</tp:taxon-name-part></tp:taxon-name></italic> sp. n., Sardinia, elytral sculpture SEMs; shoulder and middle left and right, respectively (DNA voucher codes). <bold>A</bold> male, Villagrande Strìsaili (<named-content xmlns:xlink="http://www.w3.org/1999/xlink" content-type="dwc:institutional_code" xlink:type="simple">IBE</named-content>-RA5) <bold>B</bold> female, Tortoli (<named-content xmlns:xlink="http://www.w3.org/1999/xlink" content-type="dwc:institutional_code" xlink:type="simple">IBE</named-content>-RA18).</p></caption><graphic xmlns:xlink="http://www.w3.org/1999/xlink" xlink:href="zookeys-702-045-g022.jpg" position="float" orientation="portrait" xlink:type="simple" id="oo_157718.jpg"/></fig><fig id="F23" position="float" orientation="portrait"><label>Figure 23.</label><caption><p>
                <italic><tp:taxon-name><tp:taxon-name-part taxon-name-part-type="genus" reg="Meladema">Meladema</tp:taxon-name-part></tp:taxon-name></italic> distribution, material examined. Symbols with black border show locations of genotyped specimens. Symbol colours as follows: <italic><tp:taxon-name><tp:taxon-name-part taxon-name-part-type="genus" reg="Meladema">M.</tp:taxon-name-part> <tp:taxon-name-part taxon-name-part-type="species" reg="coriacea">coriacea</tp:taxon-name-part></tp:taxon-name></italic> – red; <italic><tp:taxon-name><tp:taxon-name-part taxon-name-part-type="genus" reg="Meladema">M.</tp:taxon-name-part> <tp:taxon-name-part taxon-name-part-type="species" reg="lepidoptera">lepidoptera</tp:taxon-name-part></tp:taxon-name></italic> sp. n. – blue; <italic><tp:taxon-name><tp:taxon-name-part taxon-name-part-type="genus" reg="Meladema">M.</tp:taxon-name-part> <tp:taxon-name-part taxon-name-part-type="species" reg="imbricata">imbricata</tp:taxon-name-part></tp:taxon-name></italic> – green; <italic><tp:taxon-name><tp:taxon-name-part taxon-name-part-type="genus" reg="Meladema">M.</tp:taxon-name-part> <tp:taxon-name-part taxon-name-part-type="species" reg="lanio">lanio</tp:taxon-name-part></tp:taxon-name></italic> – yellow. Bicoloured symbols, hybrid or morphologically intermediate individuals.</p></caption><graphic xmlns:xlink="http://www.w3.org/1999/xlink" xlink:href="zookeys-702-045-g023.jpg" position="float" orientation="portrait" xlink:type="simple" id="oo_157719.jpg"/></fig></tp:treatment-sec><ref-list><ref id="B60"><mixed-citation xmlns:xlink="http://www.w3.org/1999/xlink" xlink:type="simple">
          <person-group><name name-style="western"><surname>Poggi</surname><given-names>R</given-names></name></person-group> (<year>1976</year>) <article-title>Materiali per un elenco dei Coleotteri dell’isola di Montecristo (Archipelago toscano) con descrizione di un nuovo Stafilinide (<italic><tp:taxon-name><tp:taxon-name-part taxon-name-part-type="genus">Leptotyphlus</tp:taxon-name-part> <tp:taxon-name-part taxon-name-part-type="species">oglasensis</tp:taxon-name-part></tp:taxon-name></italic> n. sp.).</article-title> <source>Biogeographia</source> <volume>5</volume>: <fpage>609</fpage>–<lpage>635</lpage>. <ext-link xlink:type="simple" ext-link-type="doi" xlink:href="10.21426/B65110051">https://doi.org/10.21426/B65110051</ext-link></mixed-citation></ref><ref id="B30"><mixed-citation xmlns:xlink="http://www.w3.org/1999/xlink" xlink:type="simple">
          <person-group><name name-style="western"><surname>Franciscolo</surname><given-names>ME</given-names></name></person-group> (<year>1979</year>) <article-title><tp:taxon-name><tp:taxon-name-part taxon-name-part-type="order">Coleoptera</tp:taxon-name-part></tp:taxon-name>, <tp:taxon-name><tp:taxon-name-part taxon-name-part-type="family">Haliplidae</tp:taxon-name-part></tp:taxon-name>, <tp:taxon-name><tp:taxon-name-part taxon-name-part-type="family">Hygrobiidae</tp:taxon-name-part></tp:taxon-name>, <tp:taxon-name><tp:taxon-name-part taxon-name-part-type="family">Gyrinidae</tp:taxon-name-part></tp:taxon-name>, <tp:taxon-name><tp:taxon-name-part taxon-name-part-type="family">Dytiscidae</tp:taxon-name-part></tp:taxon-name>.</article-title> <source>Fauna d’Italia</source> <volume>14</volume>: <fpage>1</fpage>–<lpage>804</lpage>.</mixed-citation></ref><ref id="B21"><mixed-citation xmlns:xlink="http://www.w3.org/1999/xlink" xlink:type="simple">
          <person-group><name name-style="western"><surname>Dettner</surname><given-names>K</given-names></name></person-group> (<year>2007</year>) <article-title>Die adephagen Wasserkäfer der Insel Elba.</article-title> <source>Entomologie heute</source> <volume>19</volume>: <fpage>129</fpage>–<lpage>140</lpage>.</mixed-citation></ref><ref id="B62"><mixed-citation xmlns:xlink="http://www.w3.org/1999/xlink" xlink:type="simple">
          <person-group><name name-style="western"><surname>Ribera</surname><given-names>I</given-names></name><name name-style="western"><surname>Bilton</surname><given-names>DT</given-names></name><name name-style="western"><surname>Vogler</surname><given-names>AP</given-names></name></person-group> (<year>2003</year>) <article-title>Mitochondrial DNA phylogeography and population history of <italic><tp:taxon-name><tp:taxon-name-part taxon-name-part-type="genus">Meladema</tp:taxon-name-part></tp:taxon-name></italic> diving beetles on the Atlantic Islands and in the Mediterranean basin.</article-title> <source>Molecular Ecology</source> <volume>12</volume>: <fpage>153</fpage>–<lpage>167</lpage>. <ext-link xlink:type="simple" ext-link-type="doi" xlink:href="10.1046/j.1365-294X.2003.01711.x">https://doi.org/10.1046/j.1365-294X.2003.01711.x</ext-link></mixed-citation></ref><ref id="B69"><mixed-citation xmlns:xlink="http://www.w3.org/1999/xlink" xlink:type="simple">
          <person-group><name name-style="western"><surname>Sýkora</surname><given-names>V</given-names></name><name name-style="western"><surname>García-Vázquez</surname><given-names>D</given-names></name><name name-style="western"><surname>Sánchez-Fernández</surname><given-names>D</given-names></name><name name-style="western"><surname>Ribera</surname><given-names>I</given-names></name></person-group> (<year>2017</year>) <article-title>Range expansión and ancestral niche resonstruction in the Mediterranean diving beetle genus <italic><tp:taxon-name><tp:taxon-name-part taxon-name-part-type="genus">Meladema</tp:taxon-name-part></tp:taxon-name></italic> (<tp:taxon-name><tp:taxon-name-part taxon-name-part-type="order">Coleoptera</tp:taxon-name-part></tp:taxon-name>, <tp:taxon-name><tp:taxon-name-part taxon-name-part-type="family">Dytiscidae</tp:taxon-name-part></tp:taxon-name>).</article-title> <source>Zoologica Scripta</source> <volume>46</volume>: <fpage>445</fpage>–<lpage>458</lpage>. <ext-link xlink:type="simple" ext-link-type="doi" xlink:href="10.1111/zsc.12229">https://doi.org/10.1111/zsc.12229</ext-link></mixed-citation></ref></ref-list></tp:taxon-treatment>
