# Supplementary material for: A revision of Meladema diving beetles (Coleoptera, Dytiscidae), with the description of a new species from the central Mediterranean based on molecules and morphology
Source: Zookeys. 2017 Sep 25;(702):45–112. doi: 10.3897/zookeys.702.14787 (PMC5673946; doi:10.3897/zookeys.702.14787)
Supplement: XML Treatment for Meladema imbricata [file zookeys.702.14787-treatment4.xml]

<!DOCTYPE tp:taxon-treatment
  PUBLIC "-//TaxonX//DTD Taxonomic Treatment Publishing DTD v0 20100105//EN" "tax-treatment-NSO.dtd">
<tp:taxon-treatment xmlns:tp="http://www.plazi.org/taxpub"><tp:treatment-meta><kwd-group><label>Taxon classification</label><kwd><named-content xmlns:xlink="http://www.w3.org/1999/xlink" content-type="kingdom">Animalia</named-content></kwd><kwd><named-content xmlns:xlink="http://www.w3.org/1999/xlink" content-type="order">Coleoptera</named-content></kwd><kwd><named-content xmlns:xlink="http://www.w3.org/1999/xlink" content-type="family">Dytiscidae</named-content></kwd></kwd-group><mixed-citation publication-type="journal"><person-group><name><surname>Bilton</surname><given-names>David T.</given-names></name><name><surname>Ribera</surname><given-names>Ignacio</given-names></name></person-group><article-title>A revision of <italic><tp:taxon-name><tp:taxon-name-part taxon-name-part-type="genus" reg="Meladema">Meladema</tp:taxon-name-part></tp:taxon-name></italic> diving beetles (<tp:taxon-name><tp:taxon-name-part taxon-name-part-type="order">Coleoptera</tp:taxon-name-part></tp:taxon-name>, <tp:taxon-name><tp:taxon-name-part taxon-name-part-type="family">Dytiscidae</tp:taxon-name-part></tp:taxon-name>), with the description of a new species from the central Mediterranean based on molecules and morphology</article-title><source>Zookeys</source><day>25</day><month>9</month><year>2017</year><volume>2017</volume><issue>702</issue><fpage>45</fpage><lpage>112</lpage><pub-id pub-id-type="doi">10.3897/zookeys.702.14787</pub-id></mixed-citation></tp:treatment-meta><tp:nomenclature><tp:taxon-name>
            <tp:taxon-name-part taxon-name-part-type="genus" reg="Meladema">Meladema</tp:taxon-name-part>
            <tp:taxon-name-part taxon-name-part-type="species" reg="imbricata">imbricata</tp:taxon-name-part>
          </tp:taxon-name><tp:taxon-authority>(Wollaston, 1871)</tp:taxon-authority><xref ref-type="fig" rid="F3">Figures 3C</xref><xref ref-type="fig" rid="F4">, 4C</xref><xref ref-type="fig" rid="F5">, 5C</xref><xref ref-type="fig" rid="F11">, 11C</xref><xref ref-type="fig" rid="F12">, 12C, G</xref><xref ref-type="fig" rid="F13">, 13C</xref><xref ref-type="fig" rid="F14">, 14C</xref><xref ref-type="fig" rid="F15">, 15C</xref><xref ref-type="fig" rid="F23">, 23</xref><xref ref-type="fig" rid="F24">, 24A</xref><xref ref-type="fig" rid="F25">, 25D, F</xref><tp:nomenclature-citation-list><tp:nomenclature-citation><tp:taxon-name>
                <tp:taxon-name-part taxon-name-part-type="genus" reg="Scutopterus">Scutopterus</tp:taxon-name-part> <tp:taxon-name-part taxon-name-part-type="species" reg="imbricatus">imbricatus</tp:taxon-name-part></tp:taxon-name><comment>Wollaston, 1871: 220.</comment></tp:nomenclature-citation><tp:nomenclature-citation><tp:taxon-name>
                <tp:taxon-name-part taxon-name-part-type="genus" reg="Meladema">Meladema</tp:taxon-name-part> <tp:taxon-name-part taxon-name-part-type="species" reg="imbricata">imbricata</tp:taxon-name-part></tp:taxon-name><comment>(Wollaston, 1871): <xref ref-type="bibr" rid="B65">Sharp 1882</xref>: 824; <xref ref-type="bibr" rid="B61">Régimbart 1895</xref>: 184; <xref ref-type="bibr" rid="B47">Machado 1987</xref>: 58; <xref ref-type="bibr" rid="B7">Balke et al. 1990</xref>: 364.</comment></tp:nomenclature-citation><tp:nomenclature-citation><tp:taxon-name>
                <tp:taxon-name-part taxon-name-part-type="genus" reg="Meladema">Meladema</tp:taxon-name-part> <tp:taxon-name-part taxon-name-part-type="species" reg="lanio">lanio</tp:taxon-name-part> <tp:taxon-name-part taxon-name-part-type="infraspecific-rank">ab.</tp:taxon-name-part> <tp:taxon-name-part taxon-name-part-type="aberration" reg="imbricata">imbricata</tp:taxon-name-part></tp:taxon-name><comment>(Wollaston, 1871): Gcshwendtner 1936: 42.</comment></tp:nomenclature-citation><tp:nomenclature-citation><tp:taxon-name>
                <tp:taxon-name-part taxon-name-part-type="genus" reg="Meladema">Meladema</tp:taxon-name-part> <tp:taxon-name-part taxon-name-part-type="species" reg="imbricatum">imbricatum</tp:taxon-name-part></tp:taxon-name><comment>Branden, 1885: 95.</comment></tp:nomenclature-citation><tp:nomenclature-citation><tp:taxon-name>
                <tp:taxon-name-part taxon-name-part-type="genus" reg="Meladema">Meladema</tp:taxon-name-part> <tp:taxon-name-part taxon-name-part-type="species" reg="lanio">lanio</tp:taxon-name-part> <tp:taxon-name-part taxon-name-part-type="infraspecific-rank">f.</tp:taxon-name-part> <tp:taxon-name-part taxon-name-part-type="form" reg="imbricata">imbricata</tp:taxon-name-part></tp:taxon-name><comment>Sanfilippo, 1966: 49.</comment></tp:nomenclature-citation></tp:nomenclature-citation-list></tp:nomenclature><tp:treatment-sec sec-type="type locality" id="SECID0EDVDK"><title>Type locality.</title><p>“Madeira” [mislabelled].</p></tp:treatment-sec><tp:treatment-sec sec-type="type material" id="SECID0EIVDK"><title>Type material</title><p>
            <bold>(<named-content xmlns:xlink="http://www.w3.org/1999/xlink" content-type="dwc:institutional_code" xlink:type="simple">BMNH</named-content>).</bold> Holotype ♀ (Figure <xref ref-type="fig" rid="F24">24A</xref>): “<tp:taxon-name><tp:taxon-name-part taxon-name-part-type="genus" reg="Scutopterus">Scutopterus</tp:taxon-name-part></tp:taxon-name>// <tp:taxon-name><tp:taxon-name-part taxon-name-part-type="species" reg="imbricatus">imbricatus</tp:taxon-name-part></tp:taxon-name>, Woll” [<abbrev xmlns:xlink="http://www.w3.org/1999/xlink" xlink:title="Handwriting" id="ABBRID0EJWDK" xlink:type="simple">HW</abbrev>] <tp:taxon-name><tp:taxon-name-part taxon-name-part-type="genus" reg="Scutopterus">Scutopterus</tp:taxon-name-part></tp:taxon-name>// <tp:taxon-name><tp:taxon-name-part taxon-name-part-type="species" reg="imbricatus">imbricatus</tp:taxon-name-part></tp:taxon-name> Woll// M.E.Bacchus det 1977// HOLOTYPE” [Latin name, describer &amp; last 7 <abbrev xmlns:xlink="http://www.w3.org/1999/xlink" xlink:title="Handwriting" id="ABBRID0E3WDK" xlink:type="simple">HW</abbrev>] “Holo-// type” [small, circular label, red margin] “<tp:taxon-name><tp:taxon-name-part taxon-name-part-type="genus" reg="Meladema">Meladema</tp:taxon-name-part></tp:taxon-name>// <tp:taxon-name><tp:taxon-name-part taxon-name-part-type="species" reg="imbricata">imbricata</tp:taxon-name-part></tp:taxon-name> (Woll.)// M. Balke det. 1989” [Latin name, describer &amp; 89 <abbrev xmlns:xlink="http://www.w3.org/1999/xlink" xlink:title="Handwriting" id="ABBRID0EPXDK" xlink:type="simple">HW</abbrev>] (dry pinned, <named-content xmlns:xlink="http://www.w3.org/1999/xlink" content-type="dwc:institutional_code" xlink:type="simple">BMNH</named-content>, Wollaston Collection).</p><p>Note that as discussed by <xref ref-type="bibr" rid="B47">Machado (1987)</xref>, the type specimen must have been mislabelled, as this species is now known to be endemic to the Canary Islands.</p></tp:treatment-sec><tp:treatment-sec sec-type="material" id="SECID0E5XDK"><title>Additional material examined</title><p>
            <bold>(genotyped specimens). Spain, Canary Islands.</bold> 1 ♂ “1998 SPAIN Islas Canarias// La Gomera// El Cedro – stream in laurysilva// D. T. Bilton leg.” “M. IMBRICATA” [<abbrev xmlns:xlink="http://www.w3.org/1999/xlink" xlink:title="Handwriting" id="ABBRID0EGYDK" xlink:type="simple">HW</abbrev>] “G4 Mel// below G3” [<abbrev xmlns:xlink="http://www.w3.org/1999/xlink" xlink:title="Handwriting" id="ABBRID0EKYDK" xlink:type="simple">HW</abbrev>] “DNA voucher// NHM-IRM3A” (<named-content xmlns:xlink="http://www.w3.org/1999/xlink" content-type="dwc:institutional_code" xlink:type="simple">IBE</named-content>); 1 ♂ “1998 SPAIN Islas Canarias// La Gomera// El Cedro – stream in laurysilva// D. T. Bilton leg.” “M. IMBRICATA” [<abbrev xmlns:xlink="http://www.w3.org/1999/xlink" xlink:title="Handwriting" id="ABBRID0ETYDK" xlink:type="simple">HW</abbrev>] “G1 Mel” [<abbrev xmlns:xlink="http://www.w3.org/1999/xlink" xlink:title="Handwriting" id="ABBRID0EXYDK" xlink:type="simple">HW</abbrev>] “DNA voucher// NHM-IRM4A” (<named-content xmlns:xlink="http://www.w3.org/1999/xlink" content-type="dwc:institutional_code" xlink:type="simple">IBE</named-content>); 1 ♂ “1998 SPAIN Islas Canarias// La Gomera// El Cedro – stream in laurysilva// D. T. Bilton leg.” “DNA voucher// NHM-IRM4b” (<named-content xmlns:xlink="http://www.w3.org/1999/xlink" content-type="dwc:institutional_code" xlink:type="simple">IBE</named-content>); 1 ♀ "15/i/2000 SPAIN Islas Canarias// La Gomera// El Cedro// D. T. Bilton leg." "DNA voucher// NHM-IRM15A" (<abbrev xmlns:xlink="http://www.w3.org/1999/xlink" xlink:title="Collection D.T. Bilton, Plymouth, UK" id="ABBRID0EFZDK" xlink:type="simple">CBP</abbrev>); 1 ♂ "15/i/2000 SPAIN Islas Canarias// La Gomera// El Cedro// D. T. Bilton leg." "DNA voucher// NHM-IRM15B" (<abbrev xmlns:xlink="http://www.w3.org/1999/xlink" xlink:title="Collection D.T. Bilton, Plymouth, UK" id="ABBRID0EJZDK" xlink:type="simple">CBP</abbrev>); 1 ♂ “April 1999 SPAIN// Islas Canarias La Palma// Bco. Hoyo Verde Caldera de// Taburiente D. T. Bilton leg.” “DNA voucher// NHM-IRM6A” (<abbrev xmlns:xlink="http://www.w3.org/1999/xlink" xlink:title="Collection D.T. Bilton, Plymouth, UK" id="ABBRID0ENZDK" xlink:type="simple">CBP</abbrev>); 1 ♀ “April 1999 SPAIN// Islas Canarias La Palma// Bco. Hoyo Verde Caldera de// Taburiente D. T. Bilton leg.” “DNA voucher// NHM-IRM6B” (<abbrev xmlns:xlink="http://www.w3.org/1999/xlink" xlink:title="Collection D.T. Bilton, Plymouth, UK" id="ABBRID0ERZDK" xlink:type="simple">CBP</abbrev>); 1 ♀ “April 1999 SPAIN// Islas Canarias La Palma// Bco. Hoyo Verde Caldera de// Taburiente D. T. Bilton leg.” “DNA voucher// NHM-IRM6C” (<abbrev xmlns:xlink="http://www.w3.org/1999/xlink" xlink:title="Collection D.T. Bilton, Plymouth, UK" id="ABBRID0EVZDK" xlink:type="simple">CBP</abbrev>); 1 ♂ "April 1998 SPAIN// Islas Canarias La Palma// Bco. del Rio upper reaches in// Laurisylva D. T. Bilton leg." "DNA voucher// NHM-IRM7A" (<abbrev xmlns:xlink="http://www.w3.org/1999/xlink" xlink:title="Collection D.T. Bilton, Plymouth, UK" id="ABBRID0EZZDK" xlink:type="simple">CBP</abbrev>); 1 ♂ “1998 SPAIN Islas Canarias// Tenerife// Barranco del Río 1,600m// D. T. Bilton leg.” “M. IMBRICATA” [<abbrev xmlns:xlink="http://www.w3.org/1999/xlink" xlink:title="Handwriting" id="ABBRID0E4ZDK" xlink:type="simple">HW</abbrev>] “T7// Mel.” [<abbrev xmlns:xlink="http://www.w3.org/1999/xlink" xlink:title="Handwriting" id="ABBRID0EB1DK" xlink:type="simple">HW</abbrev>] “DNA voucher// NMH-IRM5A” (<named-content xmlns:xlink="http://www.w3.org/1999/xlink" content-type="dwc:institutional_code" xlink:type="simple">IBE</named-content>); 1 ♂ “1998 SPAIN Islas Canarias// Tenerife// Barranco del Río 1,600m// D. T. Bilton leg.” “DNA voucher// NMH-IRM5D” (<named-content xmlns:xlink="http://www.w3.org/1999/xlink" content-type="dwc:institutional_code" xlink:type="simple">IBE</named-content>); 1 ♂ “13/i/2000 SPAIN Islas Canarias// Tenerife// Barranco del Rio 1,600m// D. T. Bilton leg.” "DNA voucher// NHM-IRM17A" (<abbrev xmlns:xlink="http://www.w3.org/1999/xlink" xlink:title="Collection D.T. Bilton, Plymouth, UK" id="ABBRID0EP1DK" xlink:type="simple">CBP</abbrev>); 1 ♀ “13/i/2000 SPAIN Islas Canarias// Tenerife// Barranco del Rio 1,600m// D. T. Bilton leg.” "DNA voucher// NHM-IRM17B" (<abbrev xmlns:xlink="http://www.w3.org/1999/xlink" xlink:title="Collection D.T. Bilton, Plymouth, UK" id="ABBRID0ET1DK" xlink:type="simple">CBP</abbrev>). All with “<italic><tp:taxon-name><tp:taxon-name-part taxon-name-part-type="genus" reg="Meladema">Meladema</tp:taxon-name-part> <tp:taxon-name-part taxon-name-part-type="species" reg="imbricata">imbricata</tp:taxon-name-part></tp:taxon-name></italic>// (Wollaston, 1871)// D T Bilton [or I Ribera] det. 2017”.</p><p>
            <bold>Additional material examined (non-genotyped specimens). Spain, Canary Islands.</bold> 1 ♂ “April 1998 SPAIN// Islas Canarias la Gomera// El Cedro stream in Garajonay// laurisylva D. T. Bilton leg.” (<abbrev xmlns:xlink="http://www.w3.org/1999/xlink" xlink:title="Collection D.T. Bilton, Plymouth, UK" id="ABBRID0EG2DK" xlink:type="simple">CBP</abbrev>); 1 ♀ “April 1998 SPAIN// Islas Canarias La Palma// Bco. del Río upper reaches in// Laurisylva D. T. Bilton leg.” (<abbrev xmlns:xlink="http://www.w3.org/1999/xlink" xlink:title="Collection D.T. Bilton, Plymouth, UK" id="ABBRID0EK2DK" xlink:type="simple">CBP</abbrev>); 1 ♂ “Islas Canarias: Tene-// rife, 9.-10.vi. 1989// Bco. del Río 1100m.// Balke &amp; Hendrich leg.” “<tp:taxon-name><tp:taxon-name-part taxon-name-part-type="genus" reg="Meladema">Meladema</tp:taxon-name-part></tp:taxon-name>// <tp:taxon-name><tp:taxon-name-part taxon-name-part-type="species" reg="imbricata">imbricata</tp:taxon-name-part></tp:taxon-name>// M. Balke det 2011” “M. Balke// <named-content xmlns:xlink="http://www.w3.org/1999/xlink" content-type="dwc:institutional_code" xlink:type="simple">BMNH</named-content>(E) 2013-119” (<named-content xmlns:xlink="http://www.w3.org/1999/xlink" content-type="dwc:institutional_code" xlink:type="simple">BMNH</named-content>); 1 ♂ “I. Canarias/ Tenerife// Bco. del Rio, 1400m// 9.-10.6.1989, Bach// Balke/ Hendrich, leg.” “<tp:taxon-name><tp:taxon-name-part taxon-name-part-type="genus" reg="Meladema">Meladema</tp:taxon-name-part></tp:taxon-name>// <tp:taxon-name><tp:taxon-name-part taxon-name-part-type="species" reg="imbricata">imbricata</tp:taxon-name-part></tp:taxon-name> Woll.// HENDRICH det. 1995” [Latin name &amp; describer <abbrev xmlns:xlink="http://www.w3.org/1999/xlink" xlink:title="Handwriting" id="ABBRID0EW3DK" xlink:type="simple">HW</abbrev>] (<abbrev xmlns:xlink="http://www.w3.org/1999/xlink" xlink:title="Collection D.T. Bilton, Plymouth, UK" id="ABBRID0E13DK" xlink:type="simple">CBP</abbrev>); 2 ♂♂, 2 ♀♀ “9.-10.6.89 Islas Canarias// Tenerife, Barranco// del Rio, ca. 1000m// Balke, Hendrich, Fery leg.” [<abbrev xmlns:xlink="http://www.w3.org/1999/xlink" xlink:title="Handwriting" id="ABBRID0E53DK" xlink:type="simple">HW</abbrev>] “<tp:taxon-name><tp:taxon-name-part taxon-name-part-type="genus" reg="Meladema">Meladema</tp:taxon-name-part></tp:taxon-name>// <tp:taxon-name><tp:taxon-name-part taxon-name-part-type="species" reg="imbricata">imbricata</tp:taxon-name-part></tp:taxon-name>// Woll.// Fery det. 89” [<abbrev xmlns:xlink="http://www.w3.org/1999/xlink" xlink:title="Handwriting" id="ABBRID0ER4DK" xlink:type="simple">HW</abbrev>] (<abbrev xmlns:xlink="http://www.w3.org/1999/xlink" xlink:title="Collection H. Bussler, Freising, Germany" id="ABBRID0EV4DK" xlink:type="simple">CBF</abbrev>); 2 ♂♂, 1 ♀ “ESP. Tenerife// Bco. del Río 1600m// 2.xi.1991 AN Nilsson” “<tp:taxon-name><tp:taxon-name-part taxon-name-part-type="genus" reg="Meladema">Meladema</tp:taxon-name-part> <tp:taxon-name-part taxon-name-part-type="species" reg="imbricata">imbricata</tp:taxon-name-part></tp:taxon-name>// (Wollaston, 1871)// Det. AN Nilsson 1991” (<abbrev xmlns:xlink="http://www.w3.org/1999/xlink" xlink:title="Collection D.T. Bilton, Plymouth, UK" id="ABBRID0ED5DK" xlink:type="simple">CBP</abbrev>); 1 ♂ “April 1998 SPAIN// Islas Canarias Tenerife// Bco. del Río Upper// Reaches D. T. Bilton leg” (<abbrev xmlns:xlink="http://www.w3.org/1999/xlink" xlink:title="Collection D.T. Bilton, Plymouth, UK" id="ABBRID0EH5DK" xlink:type="simple">CBP</abbrev>). All with “<italic><tp:taxon-name><tp:taxon-name-part taxon-name-part-type="genus" reg="Meladema">Meladema</tp:taxon-name-part></tp:taxon-name></italic>// <italic><tp:taxon-name><tp:taxon-name-part taxon-name-part-type="species" reg="imbricata">imbricata</tp:taxon-name-part></tp:taxon-name></italic> (Wollaston, 1871)// D T Bilton [or I Ribera] det. 2017”.</p></tp:treatment-sec><tp:treatment-sec sec-type="description" id="SECID0E35DK"><title>Description</title><p>
            <bold>(based on all material examined).</bold> <italic>Size</italic>: Holotype <abbrev xmlns:xlink="http://www.w3.org/1999/xlink" xlink:title="Total length" id="ABBRID0EG6DK" xlink:type="simple">TL</abbrev> = 22.13 mm; <abbrev xmlns:xlink="http://www.w3.org/1999/xlink" xlink:title="Elytral length" id="ABBRID0EK6DK" xlink:type="simple">EL</abbrev> = 15.79 mm; <abbrev xmlns:xlink="http://www.w3.org/1999/xlink" xlink:title="Maximum width, elytra" id="ABBRID0EO6DK" xlink:type="simple">MW</abbrev> = 10.22 mm. Other material examined <abbrev xmlns:xlink="http://www.w3.org/1999/xlink" xlink:title="Total length" id="ABBRID0ES6DK" xlink:type="simple">TL</abbrev> = 18.05–21.38 mm; <abbrev xmlns:xlink="http://www.w3.org/1999/xlink" xlink:title="Elytral length" id="ABBRID0EW6DK" xlink:type="simple">EL</abbrev> = 13.57–15.62 mm; <abbrev xmlns:xlink="http://www.w3.org/1999/xlink" xlink:title="Maximum width, elytra" id="ABBRID0E16DK" xlink:type="simple">MW</abbrev> = 8.83–9.98 mm.</p><p>
            <italic>Colour</italic>. Dorsum (Figure <xref ref-type="fig" rid="F3">3C</xref>), dark reddish brown to yellow. Labrum yellowish; clypeus yellowish except central 1/4 red to blackish, connected to dark pigmentation on frons. Frons with transverse pale strip anterolaterally, adjacent to pale parts of clypeus, otherwise dark reddish brown. Medial, paired interocular patches on frons yellow; strongly transverse apicolaterally, almost reaching channel around interior margin of compound eye. Pronotum dark reddish brown on disc; narrowly reddish along anterior margin; lateral margins broadly yellowish to pale red. Elytra yellowish brown, with black irrorations; pattern much more clearly visible when lifted (Figure <xref ref-type="fig" rid="F4">4C</xref>). Legs yellowish brown to black; posterior tibiae and tarsi darkest. Antennae and maxillary and labial palpi yellowish to reddish. Venter reddish brown; prementum and posterior genae yellow; mentum and submentum reddish. Pronotal hypomeron and shoulder, outer portion of elytral epipleurs and apex of metacoxal process yellowish.</p><p>
            <italic>Head</italic>. Labrum shining, with medium to fine, sparse punctures. Reticulation absent anteriorly, clearly evident in posterior half, here fine and composed of small, isodiametric to slightly transverse meshes. Clypeus weakly shining, with medium to fine, sparse punctures and traces of very fine, shallow, close punctures. Frons weakly shining, entire surface with coarse, open reticulation, becoming stronger and more evident posteriorly. Meshes transverse to isodiametric apically and medially, strongly elongate posteriorly and onto vertex. Paired epicranial foveae on anterior frons, one immediately behind the other. Anterior foveae transverse, posterior foveae elongate oval. Foveae all strongly reticulate; anterior and posterior foveae linked by reticulated channel. Internal and posterior borders of compound eyes distinct, raised relative to level of adjacent cuticle. Lateral margins bordered by distinct narrow channel; deeper anteriorly than posteriorly and continuing behind posterior margin of eye onto vertex. Channel with dense punctures, bearing long, stiff, yellow recumbent to decumbent setae.</p><p>
            <italic>Pronotum</italic>. Posterior margin weakly sinuate laterally (Figure <xref ref-type="fig" rid="F3">3C</xref>). Surface somewhat shining, strongly rugose. Reticulation meshes large, open, flat and with varying sizes and orientations. Transverse irregular row of medium punctures bearing long, yellow recumbent to decumbent setae 1/5 behind anterior pronotal margin; interrupted briefly in centre, obscured by reticulation inside lateral margins but continuing inside lateral third of posterior margin. Reticulation weak and obsolete anterior to transverse row, surface here clearly doubly punctate, with very fine, dense and medium, sparse to very sparse punctures. Scattered medium punctures visible elsewhere, amongst meshes of reticulation. Centre of disc with traces elongate, narrow, slit-like fovea, typically obscured by reticulation, but traceable as an elongate reticulation chan<!--PageBreak-->nel. Lateral margins slightly raised, shining, without rugose sculpture and with fine, scattered punctures.</p><p>
            <italic>Elytra</italic>. Shining, with short, transverse, usually straight or weakly curved crescentic striolae of varying sizes and density (Figures <xref ref-type="fig" rid="F5">5C</xref>, <xref ref-type="fig" rid="F25">25D, F</xref>). Striolae shallow and moderate on shoulder and anterior disc, widely separated; becoming closer, larger and more curved posteriorly. Posterior third of elytra with an almost scaly appearance (Figure <xref ref-type="fig" rid="F3">3C</xref>); striolae here almost touching each other laterally. Surface between crescentic striolae doubly punctate and reticulate (Figure <xref ref-type="fig" rid="F5">5C</xref>); with very fine, close and medium, sparse to very sparse punctures (the latter bearing short, peg-like setae). Reticulation fine, somewhat obsolete, meshes isodiametric; more evident in posterior half, sometimes obscuring very fine punctation. Puncture rows well-marked, continuous almost to elytral apices; punctures shallower posteriorly than anteriorly.</p><p>
            <italic>Venter</italic>. Prementum shining, tumid in centre, with fine and medium, sparse punctures. Mentum shining; central projection with shallow median emargination. Lateral <!--PageBreak-->lobes with very fine, close punctures, scattered, whitish recumbent to decumbent setae and longitudinal wrinkles. Submentum shining, with transverse wrinkles. Central 1/4 with medium, sparse punctures bearing long, white-yellowish, erect setae. Gula shining, with sparse, shallow, transverse wrinkles; patch of medium-coarse punctures posterolaterally. Genae shining, strongly reticulate; meshes transverse anteriorly and posteriorly, almost isodiametric in centre. Prosternum shining, with weak, low irregular transverse ridges laterally. Arched in centre and with fine, moderate to close punctures laterally, bearing long, white-yellowish, recumbent to erect setae; punctures and setae extending in an irregular row onto process, just below arch. Process lanceolate, arched; apex acuminately rounded. Centre of prosternum and process with double punctation of very fine, close to very close and medium, sparse to moderate punctures. Pronotal hypomeron shining, impunctate. Elytral epipleurs shining, with fine wrinkles; irregular puncture row close to internal margin, from centre to close to apex, punctures bearing fine, whitish, erect setae. Metaventrite shining, central portion with reticulation reduced to sparse, transverse scratches and very fine, close and fine to medium, sparse punctures. Metaventral process strongly reticulate, with transverse to elongate, rugose meshes and traces of fine, sparse punctures; small central area with reticulation of very small meshes. Metaventral process relatively broad; apex acuminate and upturned slightly anterolaterally. Metacoxal lines not reaching anterior border of metacoxae, disappearing approx 1/10 from margin. Internal laminae of metacoxae shining, sculpture as on centre of metaventrite. Metacoxal lobes sculptured as internal laminae, strongly rounded, with irregular, elongate field of medium to coarse punctures close to lateral margins, bearing fine, white, recumbent to erect setae. External laminae of metacoxae shining, smooth close to process, but with strong reticulation elsewhere; reticulation meshes very elongate posteromedially, to transverse anteriorly. Abdominal ventrites shining. Ventrites 3–5 with cluster of golden, erect setae anteromedially. Ventrite 1 with elongate reticulation throughout. Ventrite 2 with similar reticulation; absent close to centre. Ventrite 3 with elongate reticulation laterally, becoming transverse close to smooth central 1/5. Reticulation of ventrites 4 and 5 restricted to lateral third and with superimposed elongate furrows. Ventrites 2–5 doubly punctate; very fine, moderate and fine, sparse to very sparse punctures; punctures most evident in areas without reticulation. Ventrites 3–5 with transverse irregular row of long, yellowish, recumbent to decumbent setae laterally. Ventrite 6 (Figure <xref ref-type="fig" rid="F11">11C</xref>) with very fine, moderate punctures and medium to coarse, sparse to moderate punctures; punctures coarser close to apex. Elongate, semicircular wrinkles and channels apicolaterally and centrally; apicolateral sculpture extending basally around central portion of ventrite. Some punctures in channels bearing elongate, whitish, erect setae.</p><fig id="F11" position="float" orientation="portrait"><label>Figure 11.</label><caption><p>
                <italic><tp:taxon-name><tp:taxon-name-part taxon-name-part-type="genus" reg="Meladema">Meladema</tp:taxon-name-part></tp:taxon-name></italic> species males, abdominal ventrite 6 (DNA voucher codes where applicable). <bold>A</bold> <italic>M. coricaea</italic>, Spain, Murcia, Fte. Caputa <bold>B</bold> <italic><tp:taxon-name><tp:taxon-name-part taxon-name-part-type="genus" reg="Meladema">M.</tp:taxon-name-part> <tp:taxon-name-part taxon-name-part-type="species" reg="lepidoptera">lepidoptera</tp:taxon-name-part></tp:taxon-name></italic> sp. n., Corsica, Cap Corse (NHM-IRM12F) <bold>C</bold> <italic><tp:taxon-name><tp:taxon-name-part taxon-name-part-type="genus" reg="Meladema">M.</tp:taxon-name-part> <tp:taxon-name-part taxon-name-part-type="species" reg="imbricata">imbricata</tp:taxon-name-part></tp:taxon-name></italic>, La Gomera, El Cedro (NHM-IRM3A) <bold>D</bold> <italic><tp:taxon-name><tp:taxon-name-part taxon-name-part-type="genus" reg="Meladema">M.</tp:taxon-name-part> <tp:taxon-name-part taxon-name-part-type="species" reg="lanio">lanio</tp:taxon-name-part></tp:taxon-name></italic>, Madeira, Ribeira dos Cedros (NHM-IRM8A). Scale bar = 1 mm.</p></caption><graphic xmlns:xlink="http://www.w3.org/1999/xlink" xlink:href="zookeys-702-045-g011.jpg" position="float" orientation="portrait" xlink:type="simple" id="oo_157707.jpg"/></fig><fig id="F12" position="float" orientation="portrait"><label>Figure 12.</label><caption><p>
                <italic><tp:taxon-name><tp:taxon-name-part taxon-name-part-type="genus" reg="Meladema">Meladema</tp:taxon-name-part></tp:taxon-name></italic> species males, fore (<bold>A–D</bold>) and mesotarsi (<bold>E–H</bold>), ventral view (DNA voucher codes where applicable). <bold>A, E</bold> <italic><tp:taxon-name><tp:taxon-name-part taxon-name-part-type="genus" reg="Meladema">M.</tp:taxon-name-part> <tp:taxon-name-part taxon-name-part-type="species" reg="coriacea">coriacea</tp:taxon-name-part></tp:taxon-name></italic> Spain, Cáceres, nr. Plasencia <bold>B, F</bold> <italic><tp:taxon-name><tp:taxon-name-part taxon-name-part-type="genus" reg="Meladema">M.</tp:taxon-name-part> <tp:taxon-name-part taxon-name-part-type="species" reg="lepidoptera">lepidoptera</tp:taxon-name-part></tp:taxon-name></italic> sp. n. holotype, Corsica, Cap Corse (NHM-IRM12E) <bold>C, G</bold> <italic><tp:taxon-name><tp:taxon-name-part taxon-name-part-type="genus" reg="Meladema">M.</tp:taxon-name-part> <tp:taxon-name-part taxon-name-part-type="species" reg="imbricata">imbricata</tp:taxon-name-part></tp:taxon-name></italic>, La Gomera, El Cedro (NMH-IRM3A) <bold>D, H</bold> <italic><tp:taxon-name><tp:taxon-name-part taxon-name-part-type="genus" reg="Meladema">M.</tp:taxon-name-part> <tp:taxon-name-part taxon-name-part-type="species" reg="lanio">lanio</tp:taxon-name-part></tp:taxon-name></italic>, Madeira, Rabacal. Scale bar = 1 mm.</p></caption><graphic xmlns:xlink="http://www.w3.org/1999/xlink" xlink:href="zookeys-702-045-g012.jpg" position="float" orientation="portrait" xlink:type="simple" id="oo_157708.jpg"/></fig><fig id="F13" position="float" orientation="portrait"><label>Figure 13.</label><caption><p>
                <italic><tp:taxon-name><tp:taxon-name-part taxon-name-part-type="genus" reg="Meladema">Meladema</tp:taxon-name-part></tp:taxon-name></italic> species males, fore tarsal claws, lateral view (DNA voucher codes where applicable). <bold>A</bold> <italic><tp:taxon-name><tp:taxon-name-part taxon-name-part-type="genus" reg="Meladema">M.</tp:taxon-name-part> <tp:taxon-name-part taxon-name-part-type="species" reg="coriacea">coriacea</tp:taxon-name-part></tp:taxon-name></italic> Spain, Cáceres, nr. Plasencia <bold>B</bold> <italic><tp:taxon-name><tp:taxon-name-part taxon-name-part-type="genus" reg="Meladema">M.</tp:taxon-name-part> <tp:taxon-name-part taxon-name-part-type="species" reg="lepidoptera">lepidoptera</tp:taxon-name-part></tp:taxon-name></italic> sp. n. holotype, Corsica, Cap Corse (NHM-IRM12E) <bold>C</bold> <italic><tp:taxon-name><tp:taxon-name-part taxon-name-part-type="genus" reg="Meladema">M.</tp:taxon-name-part> <tp:taxon-name-part taxon-name-part-type="species" reg="imbricata">imbricata</tp:taxon-name-part></tp:taxon-name></italic>, La Gomera, El Cedro (NMH-IRM3A) <bold>D</bold> <italic><tp:taxon-name><tp:taxon-name-part taxon-name-part-type="genus" reg="Meladema">M.</tp:taxon-name-part> <tp:taxon-name-part taxon-name-part-type="species" reg="lanio">lanio</tp:taxon-name-part></tp:taxon-name></italic>, Madeira, Rabacal. Scale bar = 1 mm.</p></caption><graphic xmlns:xlink="http://www.w3.org/1999/xlink" xlink:href="zookeys-702-045-g013.jpg" position="float" orientation="portrait" xlink:type="simple" id="oo_157709.jpg"/></fig><p>
            <italic>Male</italic>. Foretarsi (Figure <xref ref-type="fig" rid="F12">12C</xref>) with articulo-setal counts as follows (base to apex): row 1, 8; row 2, 10; row 3, 10; row 4, 8. Curved, golden setae bordering articulo-setal field dense, particularly basally. Foretarsal claws (Figures <xref ref-type="fig" rid="F12">12C</xref>, <xref ref-type="fig" rid="F13">13C</xref>) elongate, curved. Mesotarsi (Figure <xref ref-type="fig" rid="F12">12G</xref>) with articulo-setal counts as follows (base to apex): row 1, 8; row 2, 9–10; row 3, 8–9; row 4, 7 (2 clusters, 4 on inner side, 3 on outer side, situated laterally). Curved, golden setae bordering articulo-setal field relatively dense, especially <!--PageBreak--><!--PageBreak-->basally. Mesotarsal claws (Figure <xref ref-type="fig" rid="F12">12G</xref>) elongate, curved. Abdominal ventrite 6 (Figure <xref ref-type="fig" rid="F11">11C</xref>) with apex rounded, with well-marked median emargination. Median lobe asymmetrical (Figure <xref ref-type="fig" rid="F14">14C</xref>), sinuation strong, approximately 1/4–1/3 from apex; ventral margin of apical portion weakly concave in lateral view. Parameres (Figure <xref ref-type="fig" rid="F14">14C</xref>) with inner margin almost right-angled at base; outer and inner margins undulated slightly.</p><p>
            <italic>Female</italic>. As male, except for simple fore and mesotarsi and differently shaped abdominal ventrite 6 (with bluntly pointed apex - Figure <xref ref-type="fig" rid="F15">15C</xref>).</p><p>
            <italic>Variation</italic>. The size and density of the crescentic striolae on the elytra differs somewhat between individuals and localities (e.g. Figure <xref ref-type="fig" rid="F25">25D, F</xref>). At least some of this variation may be due to hybridization with <italic><tp:taxon-name><tp:taxon-name-part taxon-name-part-type="genus" reg="Meladema">M.</tp:taxon-name-part> <tp:taxon-name-part taxon-name-part-type="species" reg="coriacea">coriacea</tp:taxon-name-part></tp:taxon-name></italic> (see below), making the extent to which this is truly intraspecific unclear. On La Palma, however, an island with no known populations of <italic><tp:taxon-name><tp:taxon-name-part taxon-name-part-type="genus" reg="Meladema">M.</tp:taxon-name-part> <tp:taxon-name-part taxon-name-part-type="species" reg="coriacea">coriacea</tp:taxon-name-part></tp:taxon-name></italic>, and no genetic evidence of hybridization, the crescentic striolae are relatively very large and dense in some females (Figure <xref ref-type="fig" rid="F25">25F</xref>), approaching the situation seen in some females of <italic><tp:taxon-name><tp:taxon-name-part taxon-name-part-type="genus" reg="Meladema">M.</tp:taxon-name-part> <tp:taxon-name-part taxon-name-part-type="species" reg="lanio">lanio</tp:taxon-name-part></tp:taxon-name></italic> (see below).</p></tp:treatment-sec><tp:treatment-sec sec-type="Differential diagnosis" id="SECID0EFLEK"><title>Differential diagnosis.</title><p>Morphologically somewhat intermediate between <italic><tp:taxon-name><tp:taxon-name-part taxon-name-part-type="genus" reg="Meladema">M.</tp:taxon-name-part> <tp:taxon-name-part taxon-name-part-type="species" reg="coriacea">coriacea</tp:taxon-name-part></tp:taxon-name></italic>/<italic><tp:taxon-name><tp:taxon-name-part taxon-name-part-type="genus" reg="Meladema">M.</tp:taxon-name-part> <tp:taxon-name-part taxon-name-part-type="species" reg="lepidoptera">lepidoptera</tp:taxon-name-part></tp:taxon-name></italic> sp. n. and <italic><tp:taxon-name><tp:taxon-name-part taxon-name-part-type="genus" reg="Meladema">M.</tp:taxon-name-part> <tp:taxon-name-part taxon-name-part-type="species" reg="lanio">lanio</tp:taxon-name-part></tp:taxon-name></italic>. From <italic><tp:taxon-name><tp:taxon-name-part taxon-name-part-type="genus" reg="Meladema">M.</tp:taxon-name-part> <tp:taxon-name-part taxon-name-part-type="species" reg="coriacea">coriacea</tp:taxon-name-part></tp:taxon-name></italic> and <italic><tp:taxon-name><tp:taxon-name-part taxon-name-part-type="genus" reg="Meladema">M.</tp:taxon-name-part> <tp:taxon-name-part taxon-name-part-type="species" reg="lepidoptera">lepidoptera</tp:taxon-name-part></tp:taxon-name></italic> sp. n. <italic><tp:taxon-name><tp:taxon-name-part taxon-name-part-type="genus" reg="Meladema">M.</tp:taxon-name-part> <tp:taxon-name-part taxon-name-part-type="species" reg="imbricata">imbricata</tp:taxon-name-part></tp:taxon-name></italic> can be distinguished on its different dorsal colouration, particularly the strongly mottled elytra, with much smaller, sparser crescentic striolae, as well as the less strongly sinuate posterior pronotal margin, details of the male genitalia (median lobe with sinuation further away from apex, with concave ventral margin in lateral view) and the last abdominal ventrites of both sexes. The habitus of <italic><tp:taxon-name><tp:taxon-name-part taxon-name-part-type="genus" reg="Meladema">M.</tp:taxon-name-part> <tp:taxon-name-part taxon-name-part-type="species" reg="imbricata">imbricata</tp:taxon-name-part></tp:taxon-name></italic> is also typically more elongate than either of the above species (Figure <xref ref-type="fig" rid="F3">3</xref>). There are also additional minor differences in dorsal and ventral sculpture, as described above. With the exception of some females (see below), <italic><tp:taxon-name><tp:taxon-name-part taxon-name-part-type="genus" reg="Meladema">M.</tp:taxon-name-part> <tp:taxon-name-part taxon-name-part-type="species" reg="imbricata">imbricata</tp:taxon-name-part></tp:taxon-name></italic> can be separated from <italic><tp:taxon-name><tp:taxon-name-part taxon-name-part-type="genus" reg="Meladema">M.</tp:taxon-name-part> <tp:taxon-name-part taxon-name-part-type="species" reg="lanio">lanio</tp:taxon-name-part></tp:taxon-name></italic> on the presence of crescentic striolae on the elytra. The male genitalia of the two species are also different, the sinuation of the median lobe of <italic><tp:taxon-name><tp:taxon-name-part taxon-name-part-type="genus" reg="Meladema">M.</tp:taxon-name-part> <tp:taxon-name-part taxon-name-part-type="species" reg="lanio">lanio</tp:taxon-name-part></tp:taxon-name></italic> occurring further from the apex than <italic><tp:taxon-name><tp:taxon-name-part taxon-name-part-type="genus" reg="Meladema">M.</tp:taxon-name-part> <tp:taxon-name-part taxon-name-part-type="species" reg="imbricata">imbricata</tp:taxon-name-part></tp:taxon-name></italic> (see Figure <xref ref-type="fig" rid="F14">14C, D</xref>). <italic><tp:taxon-name><tp:taxon-name-part taxon-name-part-type="genus" reg="Meladema">M.</tp:taxon-name-part> <tp:taxon-name-part taxon-name-part-type="species" reg="imbricata">imbricata</tp:taxon-name-part></tp:taxon-name></italic> also differs from all individuals of <italic><tp:taxon-name><tp:taxon-name-part taxon-name-part-type="genus" reg="Meladema">M.</tp:taxon-name-part> <tp:taxon-name-part taxon-name-part-type="species" reg="lanio">lanio</tp:taxon-name-part></tp:taxon-name></italic> in its less elongate habitus (Figure <xref ref-type="fig" rid="F3">3</xref>) and the much stronger sculpture of the metacoxae and abdominal ventrites.</p><fig id="F14" position="float" orientation="portrait"><label>Figure 14.</label><caption><p>
                <italic><tp:taxon-name><tp:taxon-name-part taxon-name-part-type="genus" reg="Meladema">Meladema</tp:taxon-name-part></tp:taxon-name></italic> species male genitalia. Median lobe, lateral and ventral view; paramere (DNA voucher codes where applicable). <bold>A</bold> <italic><tp:taxon-name><tp:taxon-name-part taxon-name-part-type="genus" reg="Meladema">M.</tp:taxon-name-part> <tp:taxon-name-part taxon-name-part-type="species" reg="coriacea">coriacea</tp:taxon-name-part></tp:taxon-name></italic> Spain, Cáceres, nr. Plasencia <bold>B</bold> <italic><tp:taxon-name><tp:taxon-name-part taxon-name-part-type="genus" reg="Meladema">M.</tp:taxon-name-part> <tp:taxon-name-part taxon-name-part-type="species" reg="lepidoptera">lepidoptera</tp:taxon-name-part></tp:taxon-name></italic> sp. n. holotype, Corsica, Cap Corse (NHM-IRM12E) <bold>C</bold> <italic><tp:taxon-name><tp:taxon-name-part taxon-name-part-type="genus" reg="Meladema">M.</tp:taxon-name-part> <tp:taxon-name-part taxon-name-part-type="species" reg="imbricata">imbricata</tp:taxon-name-part></tp:taxon-name></italic>, La Gomera, El Cedro (NMH-IRM3A) <bold>D</bold> <italic><tp:taxon-name><tp:taxon-name-part taxon-name-part-type="genus" reg="Meladema">M.</tp:taxon-name-part> <tp:taxon-name-part taxon-name-part-type="species" reg="lanio">lanio</tp:taxon-name-part></tp:taxon-name></italic>, Madeira, Rabacal. Silhouette indicates orientation of median lobe for imaging in ventral view. Scale bar = 1 mm.</p></caption><graphic xmlns:xlink="http://www.w3.org/1999/xlink" xlink:href="zookeys-702-045-g014.jpg" position="float" orientation="portrait" xlink:type="simple" id="oo_157710.jpg"/></fig><fig id="F15" position="float" orientation="portrait"><label>Figure 15.</label><caption><p>
                <italic><tp:taxon-name><tp:taxon-name-part taxon-name-part-type="genus" reg="Meladema">Meladema</tp:taxon-name-part></tp:taxon-name></italic> species females, abdominal ventrite 6 (DNA voucher codes where applicable). <bold>A</bold> <italic>M. coricaea</italic>, Spain, Murcia, Fte. Caputa <bold>B</bold> <italic><tp:taxon-name><tp:taxon-name-part taxon-name-part-type="genus" reg="Meladema">M.</tp:taxon-name-part> <tp:taxon-name-part taxon-name-part-type="species" reg="lepidoptera">lepidoptera</tp:taxon-name-part></tp:taxon-name></italic> sp. n., Corsica, Cap Corse (NHM-IRM12C) <bold>C</bold> <italic><tp:taxon-name><tp:taxon-name-part taxon-name-part-type="genus" reg="Meladema">M.</tp:taxon-name-part> <tp:taxon-name-part taxon-name-part-type="species" reg="imbricata">imbricata</tp:taxon-name-part></tp:taxon-name></italic>, La Palma, Bco. Hoyo Verde <bold>D</bold> <italic><tp:taxon-name><tp:taxon-name-part taxon-name-part-type="genus" reg="Meladema">M.</tp:taxon-name-part> <tp:taxon-name-part taxon-name-part-type="species" reg="lanio">lanio</tp:taxon-name-part></tp:taxon-name></italic>, Madeira, Ribeira dos Cedros (NHM-IRM9A). Scale bar = 1 mm.</p></caption><graphic xmlns:xlink="http://www.w3.org/1999/xlink" xlink:href="zookeys-702-045-g015.jpg" position="float" orientation="portrait" xlink:type="simple" id="oo_157711.jpg"/></fig><fig id="F16" position="float" orientation="portrait"><label>Figure 16.</label><caption><p>
                <italic><tp:taxon-name><tp:taxon-name-part taxon-name-part-type="genus" reg="Meladema">Meladema</tp:taxon-name-part> <tp:taxon-name-part taxon-name-part-type="species" reg="coriacea">coriacea</tp:taxon-name-part></tp:taxon-name></italic>, Var, France, La-Londe-les-Maures, female reproductive tract and genitalia (DNA voucher codes). <bold>A</bold> reproductive tract anatomy (NHM-IRM11A) <bold>B</bold> gonocoxae and gonocoxosternite (left gonocoxosternite removed) (NHM-IRM11B) <bold>C</bold> gonocoxae with laterotergites expanded (NHM-IRM11B). Scale bars = 1 mm.</p></caption><graphic xmlns:xlink="http://www.w3.org/1999/xlink" xlink:href="zookeys-702-045-g016.jpg" position="float" orientation="portrait" xlink:type="simple" id="oo_157712.jpg"/></fig><fig id="F17" position="float" orientation="portrait"><label>Figure 17.</label><caption><p>
                <italic><tp:taxon-name><tp:taxon-name-part taxon-name-part-type="genus" reg="Meladema">Meladema</tp:taxon-name-part> <tp:taxon-name-part taxon-name-part-type="species" reg="coriacea">coriacea</tp:taxon-name-part></tp:taxon-name></italic>, Sahara, elytral sculpture; shoulder and middle left and right, respectively. <bold>A</bold> male, Chad, Tibesti, Koudou <bold>B</bold> female, Chad, Tibesti, Bassin de Gorrom <bold>C</bold> male, Algeria, Hoggar, Aguelmanne <bold>D</bold> female, Algeria, Hoggar, Aguelmanne. Scale bar = 0.5 mm.</p></caption><graphic xmlns:xlink="http://www.w3.org/1999/xlink" xlink:href="zookeys-702-045-g017.jpg" position="float" orientation="portrait" xlink:type="simple" id="oo_157713.jpg"/></fig></tp:treatment-sec><tp:treatment-sec sec-type="distribution" id="SECID0ELWEK"><title>Distribution.</title><p>Endemic to the western Canary Islands (Figure <xref ref-type="fig" rid="F23">23</xref>), being erroneously reported from Madeira in the original description, as discussed by <xref ref-type="bibr" rid="B47">Machado (1987)</xref>. We have only seen material from a single locality on Tenerife (upper reaches of Barranco del Río), one on La Gomera (El Cedro, in the laurel forest of Garajonay National Park), and two streams on La Palma (Barranco del Río and Barranco Hoyo Verde, situated on opposite sides of the Caldera de Taburiente). Lüderitz et al. (2010) report the species from one additional locality each on La Gomera and Tenerife, although the Tenerife locality (Barranco del Infierno, 500 m) has been visited by DTB in the early 2000s, when it contained only <italic><tp:taxon-name><tp:taxon-name-part taxon-name-part-type="genus" reg="Meladema">M.</tp:taxon-name-part> <tp:taxon-name-part taxon-name-part-type="species" reg="coriacea">coriacea</tp:taxon-name-part></tp:taxon-name></italic>, as reported by Malmqvist et al. (1995). Additionally, neither of these records are mentioned by Lüderitz et al. (2016), casting some doubt on both of them. The number of permanent stream systems on the Canary Islands has declined seriously in recent decades, as a result of unsustain<!--PageBreak-->able water use. Streams have been variously diverted, piped, dammed, and negatively affected by abstraction directly from aquifers (Malmqvist et al. 1993, 1995, <xref ref-type="bibr" rid="B42">Kelly et al. 2002</xref>, Lüderitz et al. 2010, 2016). As a consequence, <italic><tp:taxon-name><tp:taxon-name-part taxon-name-part-type="genus" reg="Meladema">M.</tp:taxon-name-part> <tp:taxon-name-part taxon-name-part-type="species" reg="imbricata">imbricata</tp:taxon-name-part></tp:taxon-name></italic>, which appears to be restricted to permanent reaches at relatively high altitude, particularly in forested regions, is very rare, being listed as Critically Endangered (1Ac) in the IUCN Red List (<xref ref-type="bibr" rid="B28">Foster 1996a</xref>). The species is also potentially threatened by hybridization with <italic><tp:taxon-name><tp:taxon-name-part taxon-name-part-type="genus" reg="Meladema">M.</tp:taxon-name-part> <tp:taxon-name-part taxon-name-part-type="species" reg="coriacea">coriacea</tp:taxon-name-part></tp:taxon-name></italic> (see <xref ref-type="bibr" rid="B62">Ribera et al. 2003</xref> and below), a process which may be further facilitated by ongoing climate change favouring the expansion of this more eurytopic species. Lüderitz et al. (2016) suggest that <italic><tp:taxon-name><tp:taxon-name-part taxon-name-part-type="genus" reg="Meladema">M.</tp:taxon-name-part> <tp:taxon-name-part taxon-name-part-type="species" reg="imbricata">imbricata</tp:taxon-name-part></tp:taxon-name></italic> may have disappeared from the El Cedro stream on La Gomera recently, apparently being replaced by <italic><tp:taxon-name><tp:taxon-name-part taxon-name-part-type="genus" reg="Meladema">M.</tp:taxon-name-part> <tp:taxon-name-part taxon-name-part-type="species" reg="coriacea">coriacea</tp:taxon-name-part></tp:taxon-name></italic> between 2006 and 2013. It is not clear, however, whether the same stream reaches were sampled on these two occasions. Work establishing the current status of this species in the Canary Islands is clearly a conservation priority.</p></tp:treatment-sec><tp:treatment-sec><!--Section generated to contain objects referenced in tp:taxon-treatment.--><fig id="F3" position="float" orientation="portrait"><label>Figure 3.</label><caption><p>Dorsal habitus of <italic><tp:taxon-name><tp:taxon-name-part taxon-name-part-type="genus" reg="Meladema">Meladema</tp:taxon-name-part></tp:taxon-name></italic> species males. <bold>A</bold> <italic><tp:taxon-name><tp:taxon-name-part taxon-name-part-type="genus" reg="Meladema">M.</tp:taxon-name-part> <tp:taxon-name-part taxon-name-part-type="species" reg="coriacea">coriacea</tp:taxon-name-part></tp:taxon-name></italic>, Spain, Cáceres, nr. Plasencia <bold>B</bold> <italic><tp:taxon-name><tp:taxon-name-part taxon-name-part-type="genus" reg="Meladema">M.</tp:taxon-name-part> <tp:taxon-name-part taxon-name-part-type="species" reg="lepidoptera">lepidoptera</tp:taxon-name-part></tp:taxon-name></italic> sp. n., Corsica, Francardo <bold>C</bold> <italic><tp:taxon-name><tp:taxon-name-part taxon-name-part-type="genus" reg="Meladema">M.</tp:taxon-name-part> <tp:taxon-name-part taxon-name-part-type="species" reg="imbricata">imbricata</tp:taxon-name-part></tp:taxon-name></italic>, La Gomera, El Cedro <bold>D</bold> <italic><tp:taxon-name><tp:taxon-name-part taxon-name-part-type="genus" reg="Meladema">M.</tp:taxon-name-part> <tp:taxon-name-part taxon-name-part-type="species" reg="lanio">lanio</tp:taxon-name-part></tp:taxon-name></italic>, Madeira, Rabacal. Scale bar = 5 mm.</p></caption><graphic xmlns:xlink="http://www.w3.org/1999/xlink" xlink:href="zookeys-702-045-g003.jpg" position="float" orientation="portrait" xlink:type="simple" id="oo_157699.jpg"/></fig><fig id="F4" position="float" orientation="portrait"><label>Figure 4.</label><caption><p>
                <italic><tp:taxon-name><tp:taxon-name-part taxon-name-part-type="genus" reg="Meladema">Meladema</tp:taxon-name-part></tp:taxon-name></italic> species males, colour pattern of isolated elytra (DNA voucher codes, where applicable). <bold>A</bold> <italic><tp:taxon-name><tp:taxon-name-part taxon-name-part-type="genus" reg="Meladema">M.</tp:taxon-name-part> <tp:taxon-name-part taxon-name-part-type="species" reg="coriacea">coriacea</tp:taxon-name-part></tp:taxon-name></italic>, Spain, Murcia, Fte. Caputa <bold>B</bold> <italic><tp:taxon-name><tp:taxon-name-part taxon-name-part-type="genus" reg="Meladema">M.</tp:taxon-name-part> <tp:taxon-name-part taxon-name-part-type="species" reg="lepidoptera">lepidoptera</tp:taxon-name-part></tp:taxon-name></italic> sp. n., Corsica, Cap Corse (NHM-IRM12F) <bold>C</bold> <italic><tp:taxon-name><tp:taxon-name-part taxon-name-part-type="genus" reg="Meladema">M.</tp:taxon-name-part> <tp:taxon-name-part taxon-name-part-type="species" reg="imbricata">imbricata</tp:taxon-name-part></tp:taxon-name></italic>, La Gomera, El Cedro (NHM-IRM3A) <bold>D</bold> <italic><tp:taxon-name><tp:taxon-name-part taxon-name-part-type="genus" reg="Meladema">M.</tp:taxon-name-part> <tp:taxon-name-part taxon-name-part-type="species" reg="lanio">lanio</tp:taxon-name-part></tp:taxon-name></italic>, Madeira, Ribeira dos Cedros (NHM-IRM8A). Scale bar = 5 mm.</p></caption><graphic xmlns:xlink="http://www.w3.org/1999/xlink" xlink:href="zookeys-702-045-g004.jpg" position="float" orientation="portrait" xlink:type="simple" id="oo_157700.jpg"/></fig><fig id="F5" position="float" orientation="portrait"><label>Figure 5.</label><caption><p>
                <italic><tp:taxon-name><tp:taxon-name-part taxon-name-part-type="genus" reg="Meladema">Meladema</tp:taxon-name-part></tp:taxon-name></italic> species males, elytral shoulder sculpture SEMs (DNA voucher codes, where applicable). <bold>A</bold> <italic>M. coricaea</italic>, Spain, Murcia, Fte. Caputa <bold>B</bold> <italic><tp:taxon-name><tp:taxon-name-part taxon-name-part-type="genus" reg="Meladema">M.</tp:taxon-name-part> <tp:taxon-name-part taxon-name-part-type="species" reg="lepidoptera">lepidoptera</tp:taxon-name-part></tp:taxon-name></italic> sp. n., Corsica, Cap Corse (NHM-IRM12F) <bold>C</bold> <italic><tp:taxon-name><tp:taxon-name-part taxon-name-part-type="genus" reg="Meladema">M.</tp:taxon-name-part> <tp:taxon-name-part taxon-name-part-type="species" reg="imbricata">imbricata</tp:taxon-name-part></tp:taxon-name></italic>, La Gomera, El Cedro (NHM-IRM3A) <bold>D</bold> <italic><tp:taxon-name><tp:taxon-name-part taxon-name-part-type="genus" reg="Meladema">M.</tp:taxon-name-part> <tp:taxon-name-part taxon-name-part-type="species" reg="lanio">lanio</tp:taxon-name-part></tp:taxon-name></italic>, Madeira, Ribeira dos Cedros (NHM-IRM8A).</p></caption><graphic xmlns:xlink="http://www.w3.org/1999/xlink" xlink:href="zookeys-702-045-g005.jpg" position="float" orientation="portrait" xlink:type="simple" id="oo_157701.jpg"/></fig><fig id="F23" position="float" orientation="portrait"><label>Figure 23.</label><caption><p>
                <italic><tp:taxon-name><tp:taxon-name-part taxon-name-part-type="genus" reg="Meladema">Meladema</tp:taxon-name-part></tp:taxon-name></italic> distribution, material examined. Symbols with black border show locations of genotyped specimens. Symbol colours as follows: <italic><tp:taxon-name><tp:taxon-name-part taxon-name-part-type="genus" reg="Meladema">M.</tp:taxon-name-part> <tp:taxon-name-part taxon-name-part-type="species" reg="coriacea">coriacea</tp:taxon-name-part></tp:taxon-name></italic> – red; <italic><tp:taxon-name><tp:taxon-name-part taxon-name-part-type="genus" reg="Meladema">M.</tp:taxon-name-part> <tp:taxon-name-part taxon-name-part-type="species" reg="lepidoptera">lepidoptera</tp:taxon-name-part></tp:taxon-name></italic> sp. n. – blue; <italic><tp:taxon-name><tp:taxon-name-part taxon-name-part-type="genus" reg="Meladema">M.</tp:taxon-name-part> <tp:taxon-name-part taxon-name-part-type="species" reg="imbricata">imbricata</tp:taxon-name-part></tp:taxon-name></italic> – green; <italic><tp:taxon-name><tp:taxon-name-part taxon-name-part-type="genus" reg="Meladema">M.</tp:taxon-name-part> <tp:taxon-name-part taxon-name-part-type="species" reg="lanio">lanio</tp:taxon-name-part></tp:taxon-name></italic> – yellow. Bicoloured symbols, hybrid or morphologically intermediate individuals.</p></caption><graphic xmlns:xlink="http://www.w3.org/1999/xlink" xlink:href="zookeys-702-045-g023.jpg" position="float" orientation="portrait" xlink:type="simple" id="oo_157719.jpg"/></fig><fig id="F24" position="float" orientation="portrait"><label>Figure 24.</label><caption><p>
                <italic><tp:taxon-name><tp:taxon-name-part taxon-name-part-type="genus" reg="Meladema">Meladema</tp:taxon-name-part></tp:taxon-name></italic> type labels and specimens <italic>in situ</italic>. <bold>A</bold> <italic><tp:taxon-name><tp:taxon-name-part taxon-name-part-type="genus" reg="Meladema">M.</tp:taxon-name-part> <tp:taxon-name-part taxon-name-part-type="species" reg="imbricata">imbricata</tp:taxon-name-part></tp:taxon-name></italic>, holotype, <named-content xmlns:xlink="http://www.w3.org/1999/xlink" content-type="dwc:institutional_code" xlink:type="simple">BMNH</named-content>, Wollaston Collection <bold>B</bold> <italic><tp:taxon-name><tp:taxon-name-part taxon-name-part-type="genus" reg="Meladema">M.</tp:taxon-name-part> <tp:taxon-name-part taxon-name-part-type="species" reg="lanio">lanio</tp:taxon-name-part></tp:taxon-name></italic> lectotpe, <named-content xmlns:xlink="http://www.w3.org/1999/xlink" content-type="dwc:institutional_code" xlink:type="simple">BMNH</named-content>, Banks Collection.</p></caption><graphic xmlns:xlink="http://www.w3.org/1999/xlink" xlink:href="zookeys-702-045-g024.jpg" position="float" orientation="portrait" xlink:type="simple" id="oo_157720.jpg"/></fig><fig id="F25" position="float" orientation="portrait"><label>Figure 25.</label><caption><p>
                <italic><tp:taxon-name><tp:taxon-name-part taxon-name-part-type="genus" reg="Meladema">Meladema</tp:taxon-name-part></tp:taxon-name></italic> species, Canary Islands, elytral shoulder sculpture SEMs <bold>A–E</bold> males <bold>F</bold> female (DNA voucher codes where applicable). <bold>A–B</bold> <italic><tp:taxon-name><tp:taxon-name-part taxon-name-part-type="genus" reg="Meladema">M.</tp:taxon-name-part> <tp:taxon-name-part taxon-name-part-type="species" reg="coriacea">coriacea</tp:taxon-name-part></tp:taxon-name></italic> x <italic><tp:taxon-name><tp:taxon-name-part taxon-name-part-type="species" reg="imbricata">imbricata</tp:taxon-name-part></tp:taxon-name></italic> hybrid, Tenerife, Bco. del Río 600 m (NHM-IRM16A) <bold>C</bold> <italic><tp:taxon-name><tp:taxon-name-part taxon-name-part-type="genus" reg="Meladema">M.</tp:taxon-name-part> <tp:taxon-name-part taxon-name-part-type="species" reg="coriacea">coriacea</tp:taxon-name-part></tp:taxon-name></italic>, Tenerife, Bco. de Masca (NHM-IRM19A) <bold>D</bold> <italic><tp:taxon-name><tp:taxon-name-part taxon-name-part-type="genus" reg="Meladema">M.</tp:taxon-name-part> <tp:taxon-name-part taxon-name-part-type="species" reg="imbricata">imbricata</tp:taxon-name-part></tp:taxon-name></italic>, La Gomera, El Cedro (NHM-IRM3A) <bold>E</bold> <italic><tp:taxon-name><tp:taxon-name-part taxon-name-part-type="genus" reg="Meladema">M.</tp:taxon-name-part> <tp:taxon-name-part taxon-name-part-type="species" reg="imbricata">imbricata</tp:taxon-name-part></tp:taxon-name></italic> x <italic><tp:taxon-name><tp:taxon-name-part taxon-name-part-type="species" reg="coriacea">coriacea</tp:taxon-name-part></tp:taxon-name></italic> hybrid, Tenerife, Bco. del Río 1,600 m (NHM-IRM5B) <bold>F</bold> <italic><tp:taxon-name><tp:taxon-name-part taxon-name-part-type="genus" reg="Meladema">M.</tp:taxon-name-part> <tp:taxon-name-part taxon-name-part-type="species" reg="imbricata">imbricata</tp:taxon-name-part></tp:taxon-name></italic>, La Palma, Bco. Hoyo Verde.</p></caption><graphic xmlns:xlink="http://www.w3.org/1999/xlink" xlink:href="zookeys-702-045-g025.jpg" position="float" orientation="portrait" xlink:type="simple" id="oo_157721.jpg"/></fig></tp:treatment-sec><ref-list><ref id="B65"><mixed-citation xmlns:xlink="http://www.w3.org/1999/xlink" xlink:type="simple">
          <person-group><name name-style="western"><surname>Sharp</surname><given-names>D</given-names></name></person-group> (<year>1882</year>) <article-title>On aquatic carnivorous <tp:taxon-name><tp:taxon-name-part taxon-name-part-type="order">Coleoptera</tp:taxon-name-part></tp:taxon-name> or <tp:taxon-name><tp:taxon-name-part taxon-name-part-type="family">Dytiscidae</tp:taxon-name-part></tp:taxon-name>.</article-title> <source>Scientific Transactions of the Royal Dublin Society</source> <volume>2</volume>: <fpage>179</fpage>–<lpage>1003</lpage> [pls. 7–18]</mixed-citation></ref><ref id="B61"><mixed-citation xmlns:xlink="http://www.w3.org/1999/xlink" xlink:type="simple">
          <person-group><name name-style="western"><surname>Régimbart</surname><given-names>M</given-names></name></person-group> (<year>1895</year>) <article-title>Révision des <tp:taxon-name><tp:taxon-name-part taxon-name-part-type="family">Dytiscidae</tp:taxon-name-part></tp:taxon-name> et <tp:taxon-name><tp:taxon-name-part taxon-name-part-type="family">Gyrinidae</tp:taxon-name-part></tp:taxon-name> d’Afrique, Madagascar et îles voisines.</article-title> <source>Mémoires de la Société Entomologique de Belgique</source> <volume>4</volume>: <fpage>1</fpage>–<lpage>244</lpage>.</mixed-citation></ref><ref id="B47"><mixed-citation xmlns:xlink="http://www.w3.org/1999/xlink" xlink:type="simple">
          <person-group><name name-style="western"><surname>Machado</surname><given-names>A</given-names></name></person-group> (<year>1987</year>) <source>Los ditíscidos de las Islas Canarias (<tp:taxon-name><tp:taxon-name-part taxon-name-part-type="order">Coleoptera</tp:taxon-name-part></tp:taxon-name>, <tp:taxon-name><tp:taxon-name-part taxon-name-part-type="family">Dytiscidae</tp:taxon-name-part></tp:taxon-name>).</source> <publisher-name>Instituto de Estudios Canarios</publisher-name>, <publisher-loc>La Laguna</publisher-loc>, <size units="page">81 pp</size>.</mixed-citation></ref><ref id="B7"><mixed-citation xmlns:xlink="http://www.w3.org/1999/xlink" xlink:type="simple">
          <person-group><name name-style="western"><surname>Balke</surname><given-names>M</given-names></name><name name-style="western"><surname>Hendrich</surname><given-names>L</given-names></name><name name-style="western"><surname>Cuppen</surname><given-names>GM</given-names></name></person-group> (<year>1990</year>) <article-title>Wasserkäfer von den Islas Canarias (<tp:taxon-name><tp:taxon-name-part taxon-name-part-type="order">Coleoptera</tp:taxon-name-part></tp:taxon-name>: <tp:taxon-name><tp:taxon-name-part taxon-name-part-type="family">Haliplidae</tp:taxon-name-part></tp:taxon-name>, <tp:taxon-name><tp:taxon-name-part taxon-name-part-type="family">Dytiscidae</tp:taxon-name-part></tp:taxon-name>, <tp:taxon-name><tp:taxon-name-part taxon-name-part-type="family">Gyrinidae</tp:taxon-name-part></tp:taxon-name>, <tp:taxon-name><tp:taxon-name-part taxon-name-part-type="family">Hydrochidae</tp:taxon-name-part></tp:taxon-name>, <tp:taxon-name><tp:taxon-name-part taxon-name-part-type="family">Hydrophilidae</tp:taxon-name-part></tp:taxon-name>, <tp:taxon-name><tp:taxon-name-part taxon-name-part-type="family">Hydraenidae</tp:taxon-name-part></tp:taxon-name>, <tp:taxon-name><tp:taxon-name-part taxon-name-part-type="family">Dryopidae</tp:taxon-name-part></tp:taxon-name>).</article-title> <source>Entomofauna</source> <volume>11</volume>: <fpage>349</fpage>–<lpage>373</lpage>.</mixed-citation></ref><ref id="B42"><mixed-citation xmlns:xlink="http://www.w3.org/1999/xlink" xlink:type="simple">
          <person-group><name name-style="western"><surname>Kelly</surname><given-names>LC</given-names></name><name name-style="western"><surname>Rundle</surname><given-names>SD</given-names></name><name name-style="western"><surname>Bilton</surname><given-names>DT</given-names></name></person-group> (<year>2002</year>) <article-title>Genetic population structure and dispersal in Atlantic Island caddisflies.</article-title> <source>Freshwater Biology</source> <volume>47</volume>: <fpage>1642</fpage>–<lpage>1650</lpage>. <ext-link xlink:type="simple" ext-link-type="doi" xlink:href="10.1046/j.1365-2427.2002.00912.x">https://doi.org/10.1046/j.1365-2427.2002.00912.x</ext-link></mixed-citation></ref><ref id="B28"><mixed-citation xmlns:xlink="http://www.w3.org/1999/xlink" xlink:type="simple">
          <person-group><name name-style="western"><surname>Foster</surname><given-names>G</given-names></name></person-group> (<year>1996a</year>) <italic><tp:taxon-name><tp:taxon-name-part taxon-name-part-type="genus">Meladema</tp:taxon-name-part> <tp:taxon-name-part taxon-name-part-type="species">imbricata</tp:taxon-name-part></tp:taxon-name></italic>. The IUCN Red List of Threatened Species 1996: e.T13014A3406363. <ext-link xlink:type="simple" ext-link-type="doi" xlink:href="10.2305/IUCN.UK.1996.RLTS.T13014A3406363.en">http://dx.doi.org/10.2305/IUCN.UK.1996.RLTS.T13014A3406363.en</ext-link></mixed-citation></ref><ref id="B62"><mixed-citation xmlns:xlink="http://www.w3.org/1999/xlink" xlink:type="simple">
          <person-group><name name-style="western"><surname>Ribera</surname><given-names>I</given-names></name><name name-style="western"><surname>Bilton</surname><given-names>DT</given-names></name><name name-style="western"><surname>Vogler</surname><given-names>AP</given-names></name></person-group> (<year>2003</year>) <article-title>Mitochondrial DNA phylogeography and population history of <italic><tp:taxon-name><tp:taxon-name-part taxon-name-part-type="genus">Meladema</tp:taxon-name-part></tp:taxon-name></italic> diving beetles on the Atlantic Islands and in the Mediterranean basin.</article-title> <source>Molecular Ecology</source> <volume>12</volume>: <fpage>153</fpage>–<lpage>167</lpage>. <ext-link xlink:type="simple" ext-link-type="doi" xlink:href="10.1046/j.1365-294X.2003.01711.x">https://doi.org/10.1046/j.1365-294X.2003.01711.x</ext-link></mixed-citation></ref></ref-list></tp:taxon-treatment>
