# Supplementary material for: A revision of Meladema diving beetles (Coleoptera, Dytiscidae), with the description of a new species from the central Mediterranean based on molecules and morphology
Source: Zookeys. 2017 Sep 25;(702):45–112. doi: 10.3897/zookeys.702.14787 (PMC5673946; doi:10.3897/zookeys.702.14787)
Supplement: XML Treatment for Meladema lanio [file zookeys.702.14787-treatment5.xml]

<!DOCTYPE tp:taxon-treatment
  PUBLIC "-//TaxonX//DTD Taxonomic Treatment Publishing DTD v0 20100105//EN" "tax-treatment-NSO.dtd">
<tp:taxon-treatment xmlns:tp="http://www.plazi.org/taxpub"><tp:treatment-meta><kwd-group><label>Taxon classification</label><kwd><named-content xmlns:xlink="http://www.w3.org/1999/xlink" content-type="kingdom">Animalia</named-content></kwd><kwd><named-content xmlns:xlink="http://www.w3.org/1999/xlink" content-type="order">Coleoptera</named-content></kwd><kwd><named-content xmlns:xlink="http://www.w3.org/1999/xlink" content-type="family">Dytiscidae</named-content></kwd></kwd-group><mixed-citation publication-type="journal"><person-group><name><surname>Bilton</surname><given-names>David T.</given-names></name><name><surname>Ribera</surname><given-names>Ignacio</given-names></name></person-group><article-title>A revision of <italic><tp:taxon-name><tp:taxon-name-part taxon-name-part-type="genus" reg="Meladema">Meladema</tp:taxon-name-part></tp:taxon-name></italic> diving beetles (<tp:taxon-name><tp:taxon-name-part taxon-name-part-type="order">Coleoptera</tp:taxon-name-part></tp:taxon-name>, <tp:taxon-name><tp:taxon-name-part taxon-name-part-type="family">Dytiscidae</tp:taxon-name-part></tp:taxon-name>), with the description of a new species from the central Mediterranean based on molecules and morphology</article-title><source>Zookeys</source><day>25</day><month>9</month><year>2017</year><volume>2017</volume><issue>702</issue><fpage>45</fpage><lpage>112</lpage><pub-id pub-id-type="doi">10.3897/zookeys.702.14787</pub-id></mixed-citation></tp:treatment-meta><tp:nomenclature><tp:taxon-name>
            <tp:taxon-name-part taxon-name-part-type="genus" reg="Meladema">Meladema</tp:taxon-name-part>
            <tp:taxon-name-part taxon-name-part-type="species" reg="lanio">lanio</tp:taxon-name-part>
          </tp:taxon-name><tp:taxon-authority>(Fabricius, 1775)</tp:taxon-authority><xref ref-type="fig" rid="F3">Figures 3D</xref><xref ref-type="fig" rid="F4">, 4D</xref><xref ref-type="fig" rid="F5">, 5D</xref><xref ref-type="fig" rid="F11">, 11D</xref><xref ref-type="fig" rid="F12">, 12D, H</xref><xref ref-type="fig" rid="F13">, 13D</xref><xref ref-type="fig" rid="F14">, 14D</xref><xref ref-type="fig" rid="F15">, 15D</xref><xref ref-type="fig" rid="F23">, 23</xref><xref ref-type="fig" rid="F24">, 24B</xref><xref ref-type="fig" rid="F26">, 26.</xref><tp:nomenclature-citation-list><tp:nomenclature-citation><tp:taxon-name>
                <tp:taxon-name-part taxon-name-part-type="genus" reg="Dytiscus">Dytiscus</tp:taxon-name-part> <tp:taxon-name-part taxon-name-part-type="species" reg="lanio">lanio</tp:taxon-name-part></tp:taxon-name><comment>Fabricius, 1775: 231.</comment></tp:nomenclature-citation><tp:nomenclature-citation><tp:taxon-name>
                  <tp:taxon-name-part taxon-name-part-type="genus" reg="Colymbetes">Colymbetes</tp:taxon-name-part> <tp:taxon-name-part taxon-name-part-type="species" reg="lowei">lowei</tp:taxon-name-part></tp:taxon-name><comment>Gray, 1831: 284. </comment></tp:nomenclature-citation><tp:nomenclature-citation><tp:taxon-name>
                <tp:taxon-name-part taxon-name-part-type="genus" reg="Scutopterus">Scutopterus</tp:taxon-name-part> <tp:taxon-name-part taxon-name-part-type="species" reg="lanio">lanio</tp:taxon-name-part></tp:taxon-name><comment>(Fabricius, 1775): <xref ref-type="bibr" rid="B19">Dejean 1833</xref>: 61; <xref ref-type="bibr" rid="B74">Wollaston 1871</xref>: 221.</comment></tp:nomenclature-citation><tp:nomenclature-citation><tp:taxon-name>
                <tp:taxon-name-part taxon-name-part-type="genus" reg="Colymbetes">Colymbetes</tp:taxon-name-part> <tp:taxon-name-part taxon-name-part-type="species" reg="lanio">lanio</tp:taxon-name-part></tp:taxon-name><comment>(Fabricius, 1775): <xref ref-type="bibr" rid="B3">Aubé 1838</xref>: 221; <xref ref-type="bibr" rid="B72">Wollaston 1854</xref>: 82; <xref ref-type="bibr" rid="B73">Wollaston 1865</xref>:68.</comment></tp:nomenclature-citation><tp:nomenclature-citation><tp:taxon-name>
                <tp:taxon-name-part taxon-name-part-type="genus" reg="Meladema">Meladema</tp:taxon-name-part> <tp:taxon-name-part taxon-name-part-type="species" reg="lanio">lanio</tp:taxon-name-part></tp:taxon-name><comment>(Fabricius, 1775): <xref ref-type="bibr" rid="B65">Sharp 1882</xref>: 632; <xref ref-type="bibr" rid="B61">Régimbart 1895</xref>: 184; Gschwedntner, 1936: 42; Falkenstöm 1938: 15; <xref ref-type="bibr" rid="B35">Guignot 1961</xref>: 770; <xref ref-type="bibr" rid="B6">Balke and Hendrich 1989</xref>: 71.</comment></tp:nomenclature-citation></tp:nomenclature-citation-list></tp:nomenclature><tp:treatment-sec sec-type="type locality" id="SECID0EW5EK"><title>Type locality.</title><p>“Maderae aquis”</p></tp:treatment-sec><tp:treatment-sec sec-type="type material" id="SECID0E25EK"><title>Type material</title><p>
            <bold>(<named-content xmlns:xlink="http://www.w3.org/1999/xlink" content-type="dwc:institutional_code" xlink:type="simple">BMNH</named-content>).</bold> Lectotype ♀ (herein designated, Figure <xref ref-type="fig" rid="F24">24B</xref>): “<tp:taxon-name><tp:taxon-name-part taxon-name-part-type="genus" reg="Dytiscus">Dytiscus</tp:taxon-name-part> <tp:taxon-name-part taxon-name-part-type="species" reg="lanio">lanio</tp:taxon-name-part></tp:taxon-name>// Fab. Entom. p. 231. n. 8.” [Latin name &amp; 231. n. 8. <abbrev xmlns:xlink="http://www.w3.org/1999/xlink" xlink:title="Handwriting" id="ABBRID0EX6EK" xlink:type="simple">HW</abbrev>] “<italic><tp:taxon-name><tp:taxon-name-part taxon-name-part-type="genus" reg="Dytiscus">Dytiscus</tp:taxon-name-part> <tp:taxon-name-part taxon-name-part-type="species" reg="lanio">lanio</tp:taxon-name-part></tp:taxon-name></italic>// Fabricius, 1775// LECTOTYPE// DT Bilton &amp; I Ribera des. 2017” (dry pinned, <named-content xmlns:xlink="http://www.w3.org/1999/xlink" content-type="dwc:institutional_code" xlink:type="simple">BMNH</named-content>, Banks Collection). Supposed syntypes comprise the above specimen and one other female, located in the Zoological Museum, University of Copenhagen (Zimsen, 1964; A. Solodovnikov, <italic>pers. comm</italic>.). Sree Selvantharan and Aslak Hansen have kindly communicated a photo of the Copenhagen specimen labelled as <italic><tp:taxon-name><tp:taxon-name-part taxon-name-part-type="species" reg="lanio">lanio</tp:taxon-name-part></tp:taxon-name></italic> (both on its pin, and above it in the cabinet). This is in fact a species of <italic><tp:taxon-name><tp:taxon-name-part taxon-name-part-type="genus" reg="Cybister">Cybister</tp:taxon-name-part></tp:taxon-name></italic>.</p></tp:treatment-sec><tp:treatment-sec sec-type="material" id="SECID0E5AFK"><title>Additional material examined</title><p>
            <bold>(genotyped specimens). Portugal, Madeira</bold>: 1 ♂ “vi/1998 PORTUGAL Madeira// Ribeira dos Cedros// L. C. Kelly leg.” “M3 Hand// <tp:taxon-name><tp:taxon-name-part taxon-name-part-type="order">Coleoptera</tp:taxon-name-part></tp:taxon-name>” [<abbrev xmlns:xlink="http://www.w3.org/1999/xlink" xlink:title="Handwriting" id="ABBRID0ELBFK" xlink:type="simple">HW</abbrev>] “<tp:taxon-name><tp:taxon-name-part taxon-name-part-type="genus" reg="Meladema">Meladema</tp:taxon-name-part></tp:taxon-name>// <tp:taxon-name><tp:taxon-name-part taxon-name-part-type="species" reg="lanio">lanio</tp:taxon-name-part></tp:taxon-name>” [<abbrev xmlns:xlink="http://www.w3.org/1999/xlink" xlink:title="Handwriting" id="ABBRID0E5BFK" xlink:type="simple">HW</abbrev>] “DNA voucher// NHM-IRM8A” (<named-content xmlns:xlink="http://www.w3.org/1999/xlink" content-type="dwc:institutional_code" xlink:type="simple">IBE</named-content>); 1 ♀ “vi/1998 PORTUGAL Madeira// Levada das Faias// L. C. Kelly leg.” “M2 handsearch// <tp:taxon-name><tp:taxon-name-part taxon-name-part-type="order">Coleoptera</tp:taxon-name-part></tp:taxon-name>” [<abbrev xmlns:xlink="http://www.w3.org/1999/xlink" xlink:title="Handwriting" id="ABBRID0EMCFK" xlink:type="simple">HW</abbrev>] “<tp:taxon-name><tp:taxon-name-part taxon-name-part-type="genus" reg="Meladema">Meladema</tp:taxon-name-part></tp:taxon-name>// <tp:taxon-name><tp:taxon-name-part taxon-name-part-type="species" reg="lanio">lanio</tp:taxon-name-part></tp:taxon-name>” [<abbrev xmlns:xlink="http://www.w3.org/1999/xlink" xlink:title="Handwriting" id="ABBRID0E6CFK" xlink:type="simple">HW</abbrev>] “DNA voucher// NHM-IRM9A” (<named-content xmlns:xlink="http://www.w3.org/1999/xlink" content-type="dwc:institutional_code" xlink:type="simple">IBE</named-content>); 1 ♀ “vi/1998 PORTUGAL Madeira// Levada das Faias// L. C. Kelly leg.” “DNA voucher// NHM-IRM9B” (<named-content xmlns:xlink="http://www.w3.org/1999/xlink" content-type="dwc:institutional_code" xlink:type="simple">IBE</named-content>); 1 ♂ “Madeira, Canhas// lado sur de Paul da Serra// 1398 m <named-content xmlns:xlink="http://www.w3.org/1999/xlink" content-type="dwc:verbatimCoordinates" xlink:type="simple"><named-content content-type="geo-json" specific-use="{&#34;type&#34;:&#34;Point&#34;,&#34;coordinates&#34;:[-17.098889,32.743333]}" id="NCID0EQDFK" xlink:type="simple">32°44'36"N 17°05'56"W</named-content></named-content>// charca sobre arroyo de pietras// 19.7.2011 A. Rudoy leg.” “DNA Voucher// <named-content xmlns:xlink="http://www.w3.org/1999/xlink" content-type="dwc:institutional_code" xlink:type="simple">IBE</named-content>-DV298” (<named-content xmlns:xlink="http://www.w3.org/1999/xlink" content-type="dwc:institutional_code" xlink:type="simple">IBE</named-content>). All with “<italic><tp:taxon-name><tp:taxon-name-part taxon-name-part-type="genus" reg="Meladema">Meladema</tp:taxon-name-part></tp:taxon-name></italic>// <italic><tp:taxon-name><tp:taxon-name-part taxon-name-part-type="species" reg="lanio">lanio</tp:taxon-name-part></tp:taxon-name></italic> (Fabricius, 1775)// D T Bilton [or I Ribera] det. 2017”</p></tp:treatment-sec><tp:treatment-sec sec-type="material" id="SECID0EQEFK"><title>Additional material examined</title><p>
            <bold>(non-genotyped specimens). Portugal, Madeira</bold>: 1 ♀ “pouzo” [<abbrev xmlns:xlink="http://www.w3.org/1999/xlink" xlink:title="Handwriting" id="ABBRID0EYEFK" xlink:type="simple">HW</abbrev>] “var. squamata” [<abbrev xmlns:xlink="http://www.w3.org/1999/xlink" xlink:title="Handwriting" id="ABBRID0E3EFK" xlink:type="simple">HW</abbrev>] “passage à la m.// <tp:taxon-name><tp:taxon-name-part taxon-name-part-type="species" reg="imbricatum">imbricatum</tp:taxon-name-part></tp:taxon-name> Woll.” [<abbrev xmlns:xlink="http://www.w3.org/1999/xlink" xlink:title="Handwriting" id="ABBRID0EJFFK" xlink:type="simple">HW</abbrev>] (<abbrev xmlns:xlink="http://www.w3.org/1999/xlink" content-type="institution" xlink:title="Institut royal des Sciences naturelles de Belgique, Brussels, Belgium" id="ABBRID0ENFFK" xlink:type="simple">ISNB</abbrev>); 1 ♀ “Madeira// 90.32.” [<abbrev xmlns:xlink="http://www.w3.org/1999/xlink" xlink:title="Handwriting" id="ABBRID0ESFFK" xlink:type="simple">HW</abbrev>] (<named-content xmlns:xlink="http://www.w3.org/1999/xlink" content-type="dwc:institutional_code" xlink:type="simple">BMNH</named-content>); 1 ♀ “Madeira// 90.32.” [<abbrev xmlns:xlink="http://www.w3.org/1999/xlink" xlink:title="Handwriting" id="ABBRID0E2FFK" xlink:type="simple">HW</abbrev>] “<tp:taxon-name><tp:taxon-name-part taxon-name-part-type="genus" reg="Colymbetes">Colymbetes</tp:taxon-name-part></tp:taxon-name>// <tp:taxon-name><tp:taxon-name-part taxon-name-part-type="species" reg="lanio">lanio</tp:taxon-name-part></tp:taxon-name>// Fabr.” [<abbrev xmlns:xlink="http://www.w3.org/1999/xlink" xlink:title="Handwriting" id="ABBRID0EOGFK" xlink:type="simple">HW</abbrev>] (<named-content xmlns:xlink="http://www.w3.org/1999/xlink" content-type="dwc:institutional_code" xlink:type="simple">BMNH</named-content>); 1 ♀ “Madeira” reverse “48// 99” [small, circular label, <abbrev xmlns:xlink="http://www.w3.org/1999/xlink" xlink:title="Handwriting" id="ABBRID0EXGFK" xlink:type="simple">HW</abbrev>] “<tp:taxon-name><tp:taxon-name-part taxon-name-part-type="genus" reg="Colymbetes">Colymbetes</tp:taxon-name-part></tp:taxon-name>// <tp:taxon-name><tp:taxon-name-part taxon-name-part-type="species" reg="lanio">lanio</tp:taxon-name-part></tp:taxon-name> Fabr.// Madeira” [<abbrev xmlns:xlink="http://www.w3.org/1999/xlink" xlink:title="Handwriting" id="ABBRID0EKHFK" xlink:type="simple">HW</abbrev>] (<named-content xmlns:xlink="http://www.w3.org/1999/xlink" content-type="dwc:institutional_code" xlink:type="simple">BMNH</named-content>); 1 ♀ “Madeira” reverse “48// 99” [small, circular label, <abbrev xmlns:xlink="http://www.w3.org/1999/xlink" xlink:title="Handwriting" id="ABBRID0ETHFK" xlink:type="simple">HW</abbrev>] (<named-content xmlns:xlink="http://www.w3.org/1999/xlink" content-type="dwc:institutional_code" xlink:type="simple">BMNH</named-content>); 1 ♂ “Sharp Coll.// 1905-313.” “<tp:taxon-name><tp:taxon-name-part taxon-name-part-type="genus" reg="Dytiscus">Dytiscus</tp:taxon-name-part> <tp:taxon-name-part taxon-name-part-type="species" reg="lanio">lanio</tp:taxon-name-part></tp:taxon-name> Fab.// (<tp:taxon-name><tp:taxon-name-part taxon-name-part-type="genus" reg="Scutopterus">Scutopterus</tp:taxon-name-part></tp:taxon-name> Woll. <tp:taxon-name><tp:taxon-name-part taxon-name-part-type="genus" reg="Meladema">Meladema</tp:taxon-name-part></tp:taxon-name> D. S.)// Madeira T. V. Wollaston” [<abbrev xmlns:xlink="http://www.w3.org/1999/xlink" xlink:title="Handwriting" id="ABBRID0ESIFK" xlink:type="simple">HW</abbrev>] (<named-content xmlns:xlink="http://www.w3.org/1999/xlink" content-type="dwc:institutional_code" xlink:type="simple">BMNH</named-content>); 2 ♂♂, 2 ♀♀ “Madeira// in Fauvel” [<abbrev xmlns:xlink="http://www.w3.org/1999/xlink" xlink:title="Handwriting" id="ABBRID0E2IFK" xlink:type="simple">HW</abbrev>] “Coll. Odier.// B. M. 1921-288” (<named-content xmlns:xlink="http://www.w3.org/1999/xlink" content-type="dwc:institutional_code" xlink:type="simple">BMNH</named-content>); 3 ♂♂, 3 ♀♀ “MADEIRA// Ribeira da St.// Luzia// 24.VIII.1964// E. W. Classey” [<abbrev xmlns:xlink="http://www.w3.org/1999/xlink" xlink:title="Handwriting" id="ABBRID0EEJFK" xlink:type="simple">HW</abbrev>] “Brit. Mus.// 1968-48.” [8-48 <abbrev xmlns:xlink="http://www.w3.org/1999/xlink" xlink:title="Handwriting" id="ABBRID0EIJFK" xlink:type="simple">HW</abbrev>] (<named-content xmlns:xlink="http://www.w3.org/1999/xlink" content-type="dwc:institutional_code" xlink:type="simple">BMNH</named-content>); 3 ♂♂, 3 ♀♀ “MADEIRA:// Ribeira de St. Martinho// 13.VIII.1966// E. W. Classey” [<abbrev xmlns:xlink="http://www.w3.org/1999/xlink" xlink:title="Handwriting" id="ABBRID0ERJFK" xlink:type="simple">HW</abbrev>] “Brit. Mus.// 1966-446” [6-446 <abbrev xmlns:xlink="http://www.w3.org/1999/xlink" xlink:title="Handwriting" id="ABBRID0EVJFK" xlink:type="simple">HW</abbrev>] (<named-content xmlns:xlink="http://www.w3.org/1999/xlink" content-type="dwc:institutional_code" xlink:type="simple">BMNH</named-content>); 6 ♂♂, 4 ♀♀ “MADEIRA:// Ribeiro de St.// Martinho// 13.VIII.1966// E. W. Classey” [<abbrev xmlns:xlink="http://www.w3.org/1999/xlink" xlink:title="Handwriting" id="ABBRID0E5JFK" xlink:type="simple">HW</abbrev>] “Brit. Mus.// 1968-48.” [8-48 <abbrev xmlns:xlink="http://www.w3.org/1999/xlink" xlink:title="Handwriting" id="ABBRID0ECKFK" xlink:type="simple">HW</abbrev>] (<named-content xmlns:xlink="http://www.w3.org/1999/xlink" content-type="dwc:institutional_code" xlink:type="simple">BMNH</named-content>); 1 ♂, 2 ♀♀ “MADEIRA:// Ribeira da Abilheira// 19/VIII/1966// E. W. Classey” [<abbrev xmlns:xlink="http://www.w3.org/1999/xlink" xlink:title="Handwriting" id="ABBRID0ELKFK" xlink:type="simple">HW</abbrev>] (<named-content xmlns:xlink="http://www.w3.org/1999/xlink" content-type="dwc:institutional_code" xlink:type="simple">BMNH</named-content>); 2 ♂♂ “23/iii/1995 MADEIRA// Ribera on 103 below// Poiso &amp; Monte ca.// 900m D. T. Bilton leg.” (<abbrev xmlns:xlink="http://www.w3.org/1999/xlink" xlink:title="Collection D.T. Bilton, Plymouth, UK" id="ABBRID0EUKFK" xlink:type="simple">CBP</abbrev>); <!--PageBreak-->2 ♂♂, 1 ♀ “March 2001 MADEIRA// Levada @ Rabacal// D. T. Bilton leg.” (<abbrev xmlns:xlink="http://www.w3.org/1999/xlink" xlink:title="Collection D.T. Bilton, Plymouth, UK" id="ABBRID0E1KFK" xlink:type="simple">CBP</abbrev>); 1 ♂ “Madeira 1.-4.8.86// 1kn nördl. Poiso// Quellarn d. R. Frio// leg. Balke// Hendrich” “COLL.// HENDRICH// BERLIN” “<tp:taxon-name><tp:taxon-name-part taxon-name-part-type="genus" reg="Meladema">Meladema</tp:taxon-name-part></tp:taxon-name>// <tp:taxon-name><tp:taxon-name-part taxon-name-part-type="species" reg="lanio">lanio</tp:taxon-name-part></tp:taxon-name> F.” [<abbrev xmlns:xlink="http://www.w3.org/1999/xlink" xlink:title="Handwriting" id="ABBRID0ENLFK" xlink:type="simple">HW</abbrev>] (<abbrev xmlns:xlink="http://www.w3.org/1999/xlink" xlink:title="Collection D.T. Bilton, Plymouth, UK" id="ABBRID0ERLFK" xlink:type="simple">CBP</abbrev>); 3 ♂♂, 3 ♀♀ “Madeira 8 Anchadas da Cruz// 932 m <named-content xmlns:xlink="http://www.w3.org/1999/xlink" content-type="dwc:verbatimCoordinates" xlink:type="simple"><named-content content-type="geo-json" specific-use="{&#34;type&#34;:&#34;Point&#34;,&#34;coordinates&#34;:[-17.296389,32.809722]}" id="NCID0EYLFK" xlink:type="simple">32°48'35"N 17°17'47"W</named-content></named-content>// charca de arroyo// 4.07.15 A. Rudoy leg.” (<named-content xmlns:xlink="http://www.w3.org/1999/xlink" content-type="dwc:institutional_code" xlink:type="simple">IBE</named-content>); 1 ♂ “Madeira, Canhas// lado sur de Paul da Serra// 1398 m <named-content xmlns:xlink="http://www.w3.org/1999/xlink" content-type="dwc:verbatimCoordinates" xlink:type="simple"><named-content content-type="geo-json" specific-use="{&#34;type&#34;:&#34;Point&#34;,&#34;coordinates&#34;:[-17.098889,32.743333]}" id="NCID0EFMFK" xlink:type="simple">32°44'36"N 17°05'56"W</named-content></named-content>// charca sobre arroyo de pietras// 19.7.2011 A. Rudoy leg.” (<named-content xmlns:xlink="http://www.w3.org/1999/xlink" content-type="dwc:institutional_code" xlink:type="simple">IBE</named-content>); 1 ♂ “<tp:taxon-name><tp:taxon-name-part taxon-name-part-type="species" reg="lanio">lanio</tp:taxon-name-part></tp:taxon-name> Fab.” [<abbrev xmlns:xlink="http://www.w3.org/1999/xlink" xlink:title="Handwriting" id="ABBRID0EYMFK" xlink:type="simple">HW</abbrev>] (<named-content xmlns:xlink="http://www.w3.org/1999/xlink" content-type="dwc:institutional_code" xlink:type="simple">BMNH</named-content>); 1 ♂ “40// 4 2// 2156” [small, circular label, <abbrev xmlns:xlink="http://www.w3.org/1999/xlink" xlink:title="Handwriting" id="ABBRID0EBNFK" xlink:type="simple">HW</abbrev>] (<named-content xmlns:xlink="http://www.w3.org/1999/xlink" content-type="dwc:institutional_code" xlink:type="simple">BMNH</named-content>); 1 ♂ “40// 4 2// 2157” [small, circular label, <abbrev xmlns:xlink="http://www.w3.org/1999/xlink" xlink:title="Handwriting" id="ABBRID0EKNFK" xlink:type="simple">HW</abbrev>] “C. Lanio Fabr.” (<named-content xmlns:xlink="http://www.w3.org/1999/xlink" content-type="dwc:institutional_code" xlink:type="simple">BMNH</named-content>); 2 ♂♂, 2 ♀♀ without labels (<named-content xmlns:xlink="http://www.w3.org/1999/xlink" content-type="dwc:institutional_code" xlink:type="simple">BMNH</named-content>, Wollaston Collection); 1 ♂ “<tp:taxon-name><tp:taxon-name-part taxon-name-part-type="genus" reg="Meladema">Meladema</tp:taxon-name-part></tp:taxon-name>// <tp:taxon-name><tp:taxon-name-part taxon-name-part-type="species" reg="lanio">lanio</tp:taxon-name-part></tp:taxon-name>// Fauvel 1897// Madère” [<abbrev xmlns:xlink="http://www.w3.org/1999/xlink" xlink:title="Handwriting" id="ABBRID0EHOFK" xlink:type="simple">HW</abbrev>] “MUSÉUM PARIS// Coll. P. de Peyerimhoff// 1950” (<named-content xmlns:xlink="http://www.w3.org/1999/xlink" content-type="dwc:institutional_code" xlink:type="simple">MNHN</named-content>); 1 ♂ “MUSÉUM PARIS// Coll. P. de Peyerimhoff// 1950” (<named-content xmlns:xlink="http://www.w3.org/1999/xlink" content-type="dwc:institutional_code" xlink:type="simple">MNHN</named-content>). All with “<italic><tp:taxon-name><tp:taxon-name-part taxon-name-part-type="genus" reg="Meladema">Meladema</tp:taxon-name-part> <tp:taxon-name-part taxon-name-part-type="species" reg="lanio">lanio</tp:taxon-name-part></tp:taxon-name></italic>// (Fabricius, 1775)// D T Bilton [or I Ribera] det. 2017”.</p><fig id="F18" position="float" orientation="portrait"><label>Figure 18.</label><caption><p>
                <italic><tp:taxon-name><tp:taxon-name-part taxon-name-part-type="genus" reg="Meladema">Meladema</tp:taxon-name-part></tp:taxon-name></italic> species, Italy, male elytral sculpture; shoulder and middle left and right, respectively (DNA voucher codes, where applicable). <bold>A</bold> <italic><tp:taxon-name><tp:taxon-name-part taxon-name-part-type="genus" reg="Meladema">M.</tp:taxon-name-part> <tp:taxon-name-part taxon-name-part-type="species" reg="lepidoptera">lepidoptera</tp:taxon-name-part></tp:taxon-name></italic> sp. n., Liguria, Levante <bold>B</bold> intermediate specimen, Campania, S. Michele (<named-content xmlns:xlink="http://www.w3.org/1999/xlink" content-type="dwc:institutional_code" xlink:type="simple">IBE</named-content>-AN694) <bold>C</bold> intermediate specimen, Apulia, Vieste <bold>D</bold> <italic><tp:taxon-name><tp:taxon-name-part taxon-name-part-type="genus" reg="Meladema">M.</tp:taxon-name-part> <tp:taxon-name-part taxon-name-part-type="species" reg="coriacea">coriacea</tp:taxon-name-part></tp:taxon-name></italic>, Lazio, Grotta di Pastena. Scale bar = 0.5 mm.</p></caption><graphic xmlns:xlink="http://www.w3.org/1999/xlink" xlink:href="zookeys-702-045-g018.jpg" position="float" orientation="portrait" xlink:type="simple" id="oo_157714.jpg"/></fig><fig id="F19" position="float" orientation="portrait"><label>Figure 19.</label><caption><p>
                <italic><tp:taxon-name><tp:taxon-name-part taxon-name-part-type="genus" reg="Meladema">Meladema</tp:taxon-name-part> <tp:taxon-name-part taxon-name-part-type="species" reg="coriacea">coriacea</tp:taxon-name-part></tp:taxon-name></italic>, Italy, Sicily elytral sculpture; shoulder and middle left and right, respectively (DNA voucher codes, where applicable). <bold>A</bold> male, Bosco Ficuzzo (<named-content xmlns:xlink="http://www.w3.org/1999/xlink" content-type="dwc:institutional_code" xlink:type="simple">IBE</named-content>-AN691) <bold>B</bold> female, Monte Maganoce. Scale bar = 0.5 mm.</p></caption><graphic xmlns:xlink="http://www.w3.org/1999/xlink" xlink:href="zookeys-702-045-g019.jpg" position="float" orientation="portrait" xlink:type="simple" id="oo_157715.jpg"/></fig></tp:treatment-sec><tp:treatment-sec sec-type="description" id="SECID0EORFK"><title>Description</title><p>
            <bold>(based on all material examined).</bold> <italic>Size</italic>: Lectotype <abbrev xmlns:xlink="http://www.w3.org/1999/xlink" xlink:title="Total length" id="ABBRID0EYRFK" xlink:type="simple">TL</abbrev> = 20.30 mm; <abbrev xmlns:xlink="http://www.w3.org/1999/xlink" xlink:title="Elytral length" id="ABBRID0E3RFK" xlink:type="simple">EL</abbrev> = 16.30 mm; <abbrev xmlns:xlink="http://www.w3.org/1999/xlink" xlink:title="Maximum width, elytra" id="ABBRID0EASFK" xlink:type="simple">MW</abbrev> = 10.18 mm. Other material examined <abbrev xmlns:xlink="http://www.w3.org/1999/xlink" xlink:title="Total length" id="ABBRID0EESFK" xlink:type="simple">TL</abbrev> = 17.40–21.12 mm; <abbrev xmlns:xlink="http://www.w3.org/1999/xlink" xlink:title="Elytral length" id="ABBRID0EISFK" xlink:type="simple">EL</abbrev> = 12.67–15.36 mm; <abbrev xmlns:xlink="http://www.w3.org/1999/xlink" xlink:title="Maximum width, elytra" id="ABBRID0EMSFK" xlink:type="simple">MW</abbrev> = 8.70–10.50 mm.</p><p>
            <italic>Colour</italic>. Dorsum (Figure <xref ref-type="fig" rid="F3">3D</xref>), dark reddish brown to yellow. Labrum yellowish, red anterolaterally in some specimens; clypeus yellowish except central ca. 1/6 red to blackish, connected to dark pigmentation on frons. Frons with transverse pale strip anterolaterally, adjacent to pale parts of clypeus, otherwise dark reddish brown. Me<!--PageBreak-->dial, paired interocular patches on frons yellow; strongly transverse apicolaterally, almost reaching channel around interior margin of compound eye; confluent in centre in some specimens. Pronotum dark reddish brown on disc; narrowly reddish along anterior margin; lateral margins broadly yellowish. Elytra yellowish brown to greenish brown, with black irrorations; pattern visible without being lifted, but more evident when done so (Figures <xref ref-type="fig" rid="F3">3D</xref>, <xref ref-type="fig" rid="F4">4D</xref>). Legs yellowish brown to black; posterior tibiae and tarsi darkest. Antennae and maxillary and labial palpi yellowish to reddish. Venter reddish brown; prementum yellow; posterior genae, mentum and submentum reddish. Pronotal hypomeron and shoulder and outer portion of elytral epipleurs yellowish.</p><p>
            <italic>Head</italic>. Labrum shining, with medium to fine, sparse punctures. Reticulation absent anteriorly, clearly evident in posterior half, here fine and composed of small, isodiametric to transverse meshes. Clypeus weakly shining, with medium to fine, sparse punctures and traces of very fine, shallow, close punctures. Frons weakly shining, entire surface with, open reticulation; weak in front of interocular patches, becoming stronger and more evident posteriorly. Meshes transverse to isodiametric apically and medially, strongly elongate posteriorly and onto vertex. Paired epicranial foveae on anterior frons, one immediately behind the other. Anterior foveae transverse, posterior foveae elongate oval. Foveae reticulate; anterior and posterior foveae linked by reticulated channel. Internal and posterior borders of compound eyes distinct, raised relative to level of adjacent cuticle. Lateral margins bordered by distinct narrow chan<!--PageBreak-->nel; deeper anteriorly than posteriorly and continuing behind posterior margin of eye onto vertex. Channel with dense punctures, bearing long, stiff, yellow recumbent to decumbent setae.</p><p>
            <italic>Pronotum</italic>. Posterior margin weakly sinuate laterally (Figure <xref ref-type="fig" rid="F3">3D</xref>). Surface somewhat shining, strongly rugose. Reticulation meshes large, open, flat and with varying sizes and orientations. Transverse irregular row of medium punctures bearing long, yellow recumbent to decumbent setae 1/5 behind anterior pronotal margin; interrupted <!--PageBreak-->briefly in centre, obscured by reticulation inside lateral margins but continuing inside lateral third of posterior margin. Reticulation weak and obsolete anterior to transverse row, surface here clearly double punctate, with very fine, dense and medium, sparse to very sparse punctures. Scattered medium punctures visible elsewhere, amongst meshes of microreticulation. Centre of disc with elongate, narrow, slit-like fovea, partly obscured by reticulation in some specimens, but then traceable as an elongate reticulation channel. Lateral margins slightly raised, shining, without rugose sculpture and with fine, scattered punctures.</p><p>
            <italic>Elytra</italic>. Shining, without crescentic striolae (except in some females – see below). Surface doubly punctate and reticulate (Figure <xref ref-type="fig" rid="F5">5D</xref>); with very fine, close and fine to medium, sparse punctures (the latter bearing short, peg-like setae). Reticulation fine, somewhat obsolete, meshes isodiametric; sometimes obscuring very fine punctation. Surface weakly tuberculate towards sides and apex, particularly in posterior third (see Figure <xref ref-type="fig" rid="F3">3D</xref>). Puncture rows well-marked, continuous almost to elytral apices; punctures shallower posteriorly than anteriorly.</p><fig id="F20" position="float" orientation="portrait"><label>Figure 20.</label><caption><p>
                <italic><tp:taxon-name><tp:taxon-name-part taxon-name-part-type="genus" reg="Meladema">Meladema</tp:taxon-name-part></tp:taxon-name></italic> species, variation in male median lobes, lateral view. <bold>A–N</bold> <italic><tp:taxon-name><tp:taxon-name-part taxon-name-part-type="genus" reg="Meladema">M.</tp:taxon-name-part> <tp:taxon-name-part taxon-name-part-type="species" reg="coriacea">coriacea</tp:taxon-name-part></tp:taxon-name></italic>; <bold>O–U</bold> <italic><tp:taxon-name><tp:taxon-name-part taxon-name-part-type="genus" reg="Meladema">M.</tp:taxon-name-part> <tp:taxon-name-part taxon-name-part-type="species" reg="lepidoptera">lepidoptera</tp:taxon-name-part></tp:taxon-name></italic> sp. n. (DNA voucher codes, where applicable). <bold>A</bold> Spain, Huesca, Bernués (<named-content xmlns:xlink="http://www.w3.org/1999/xlink" content-type="dwc:institutional_code" xlink:type="simple">IBE</named-content>-DV292) <bold>B</bold> Spain, Girona, Port Bou (<named-content xmlns:xlink="http://www.w3.org/1999/xlink" content-type="dwc:institutional_code" xlink:type="simple">IBE</named-content>-DV-293) <bold>C</bold> Spain, Tarragona, Esblada <bold>D</bold> Spain, Cáceres, nr. Plasencia <bold>E</bold> Spain, Murcia, Fte. Caputa (NHM-IRM13) <bold>F</bold> Spain, Córdoba, Baena (NHM-IRM14C) <bold>G</bold> Tenerife, Chamorga (<named-content xmlns:xlink="http://www.w3.org/1999/xlink" content-type="dwc:institutional_code" xlink:type="simple">MNCN</named-content>-AI1095) <bold>H</bold> Morocco, Oued Massa (NHM-IRM2A) <bold>I</bold> Morocco, Tazekka (NHM-IRM1C) <bold>J</bold> Morocco, Sidi-Ibrahim (NHM-IR7) <bold>K</bold> Algeria, Aïn Damous (<named-content xmlns:xlink="http://www.w3.org/1999/xlink" content-type="dwc:institutional_code" xlink:type="simple">MNCN</named-content>-HI6) <bold>L</bold> Italy, Sicily, Bosco Ficuzzo (<named-content xmlns:xlink="http://www.w3.org/1999/xlink" content-type="dwc:institutional_code" xlink:type="simple">IBE</named-content>-AN691) <bold>M</bold> Greece, Poros, Kampos <bold>N</bold> Greece, Ios <bold>O–P</bold> Corsica, Francardo <bold>Q</bold> holotype, Corsica, Cap Corse (NHM-IRM12E) <bold>R</bold> Italy, Montecristo (<named-content xmlns:xlink="http://www.w3.org/1999/xlink" content-type="dwc:institutional_code" xlink:type="simple">IBE</named-content>-DV289) <bold>S</bold> Sardinia, Villagrande Strìsaili (<named-content xmlns:xlink="http://www.w3.org/1999/xlink" content-type="dwc:institutional_code" xlink:type="simple">IBE</named-content>-RA5) <bold>T</bold> Italy, Elba, Pomonte (<named-content xmlns:xlink="http://www.w3.org/1999/xlink" content-type="dwc:institutional_code" xlink:type="simple">IBE</named-content>-AN692) <bold>U</bold> Italy, Tuscany, S. Luce (<named-content xmlns:xlink="http://www.w3.org/1999/xlink" content-type="dwc:institutional_code" xlink:type="simple">IBE</named-content>-AN693). Scale bar = 1 mm.</p></caption><graphic xmlns:xlink="http://www.w3.org/1999/xlink" xlink:href="zookeys-702-045-g020.jpg" position="float" orientation="portrait" xlink:type="simple" id="oo_157716.jpg"/></fig><fig id="F21" position="float" orientation="portrait"><label>Figure 21.</label><caption><p>
                <italic><tp:taxon-name><tp:taxon-name-part taxon-name-part-type="genus" reg="Meladema">Meladema</tp:taxon-name-part> <tp:taxon-name-part taxon-name-part-type="species" reg="lepidoptera">lepidoptera</tp:taxon-name-part></tp:taxon-name></italic> sp. n. elytral sculpture (males); shoulder and middle left and right, respectively (DNA voucher codes). <bold>A</bold> holotype male, Corsica, Cap Corse (NHM-IRM12E) <bold>B</bold> Italy, Montecristo (<named-content xmlns:xlink="http://www.w3.org/1999/xlink" content-type="dwc:institutional_code" xlink:type="simple">IBE</named-content>-DV289) <bold>C</bold> Italy, Elba, Pomonte (<named-content xmlns:xlink="http://www.w3.org/1999/xlink" content-type="dwc:institutional_code" xlink:type="simple">IBE</named-content>-AN692) <bold>D</bold> Italy, Tuscany, S. Luce (<named-content xmlns:xlink="http://www.w3.org/1999/xlink" content-type="dwc:institutional_code" xlink:type="simple">IBE</named-content>-AN693). Scale bar = 0.5 mm.</p></caption><graphic xmlns:xlink="http://www.w3.org/1999/xlink" xlink:href="zookeys-702-045-g021.jpg" position="float" orientation="portrait" xlink:type="simple" id="oo_157717.jpg"/></fig><fig id="F22" position="float" orientation="portrait"><label>Figure 22.</label><caption><p>
                <italic><tp:taxon-name><tp:taxon-name-part taxon-name-part-type="genus" reg="Meladema">Meladema</tp:taxon-name-part> <tp:taxon-name-part taxon-name-part-type="species" reg="lepidoptera">lepidoptera</tp:taxon-name-part></tp:taxon-name></italic> sp. n., Sardinia, elytral sculpture SEMs; shoulder and middle left and right, respectively (DNA voucher codes). <bold>A</bold> male, Villagrande Strìsaili (<named-content xmlns:xlink="http://www.w3.org/1999/xlink" content-type="dwc:institutional_code" xlink:type="simple">IBE</named-content>-RA5) <bold>B</bold> female, Tortoli (<named-content xmlns:xlink="http://www.w3.org/1999/xlink" content-type="dwc:institutional_code" xlink:type="simple">IBE</named-content>-RA18).</p></caption><graphic xmlns:xlink="http://www.w3.org/1999/xlink" xlink:href="zookeys-702-045-g022.jpg" position="float" orientation="portrait" xlink:type="simple" id="oo_157718.jpg"/></fig><p>
            <italic>Venter</italic>. Prementum shining, tumid in centre, with fine and medium, sparse punctures. Mentum shining; central projection with shallow median emargination. Lateral lobes with medium, sparse punctures, and scattered, whitish recumbent to decumbent setae. Submentum shining, with transverse wrinkles centrally, and elongate wrinkles laterally. Central 1/4 with medium, sparse punctures bearing long, white-yellowish, erect setae. Gula shining, with sparse, shallow, transverse wrinkles; patch of medium-coarse punctures posterolaterally. Genae shining, with obsolete, open, elongate reticu<!--PageBreak-->lation. Prosternum shining, with weak, low, irregular transverse ridges laterally. Arched in centre and with fine, moderate to close punctures laterally, bearing long, white-yellowish, recumbent to erect setae; punctures and setae extending in an irregular row onto process, just below arch. Process lanceolate, arched; apex acuminately rounded. Centre of prosternum and process with double punctation of very fine, close to very <!--PageBreak-->close and medium, sparse to moderate punctures. Pronotal hypomeron shining, impunctate. Elytral epipleurs shining, with fine wrinkles; irregular puncture row close to internal margin, from centre to close to apex, punctures bearing fine, whitish, erect setae. Metaventrite shining, central portion with reticulation reduced to sparse, transverse scratches and very fine, close and fine to medium, sparse punctures. Metaventral process strongly reticulate, with transverse to elongate, rugose meshes and traces of fine, sparse punctures. Metaventral process relatively broad; apex acuminate and upturned slightly anterolaterally. Metacoxal lines not reaching anterior border of metacoxae, disappearing approx 1/10 from margin. Internal laminae of metacoxae shining, sculpture as on centre of metaventrite. Metacoxal lobes sculptured as internal laminae, strongly rounded, with irregular, elongate field of medium to coarse punctures close to lateral margins, bearing fine, white, recumbent to erect setae. External laminae of metacoxae shining, smooth close to process, and with obsolete reticulation elsewhere; without distinct meshes, wrinkled, elongate around anterior and posterior margins; doubly ounctate, with very fine, close and fine, very sparse punctures. Abdominal ventrites shining. Ventrites 3–5 with cluster of golden, erect setae anteromedially. Ventrite 1 with weak reticulation of elongate scratches throughout. Ventrite 2 with similar reticulation; absent close to centre. Ventrite 3 and 4 with scratches restricted to lateral 1/3. Ventrites 2–5 doubly punctate; very fine, moderate and fine, sparse to very sparse punctures; punctures most evident in areas without reticulation. Ventrites 3–5 with transverse irregular row of long, yellowish, recumbent to decumbent setae laterally. Ventrite 6 (Figure <xref ref-type="fig" rid="F11">11D</xref>) with very fine, moderate punctures and medium to coarse, sparse to moderate punctures; punctures coarser close to apex. Elongate, semicircular wrinkles and channels apicolaterally and centrally; apicolateral sculpture extending basally around central portion of ventrite. Some punctures in channels bearing elongate, whitish, erect setae.</p><p>
            <italic>Male</italic>. Foretarsi (Figure <xref ref-type="fig" rid="F12">12D</xref>) with articulo-setal counts as follows (base to apex): row 1, 8–9; row 2, 10; row 3, 10; row 4, 8. Number of setae in rows may differ from right to left tarsus in same beetle. Curved, golden setae bordering articulo-setal field relatively sparse, particularly laterally. Foretarsal claws (Figures <xref ref-type="fig" rid="F12">12D</xref>, <xref ref-type="fig" rid="F13">13D</xref>) elongate, curved. Mesotarsi (Figure <xref ref-type="fig" rid="F12">12H</xref>) with articulo-setal counts as follows (base to apex): row 1, 7–8; row 2, 8; row 3, 8; row 4, 6 (2 clusters of 3, situated laterally). Curved, golden setae bordering articulo-setal field relatively sparse, especially laterally. Mesotarsal claws (Figure <xref ref-type="fig" rid="F12">12H</xref>) elongate, curved. Abdominal ventrite 6 (Figure <xref ref-type="fig" rid="F11">11D</xref>) with apex rounded, with well-marked median emargination. Median lobe (Figure <xref ref-type="fig" rid="F14">14D</xref>) asymmetrical, sinuation strong, approximately 1/3–0.35 from apex; ventral margin of apical portion relatively straight in lateral view. Parameres (Figure <xref ref-type="fig" rid="F14">14D</xref>) with inner margin almost right-angled at base, with distinct small projection; outer margin undulated slightly; inner straight.</p><p>
            <italic>Female</italic>. As male, except for simple fore and mesotarsi, and differently shaped abdominal ventrite 6 (with bluntly pointed apex - Figure <xref ref-type="fig" rid="F15">15D</xref>).</p><p>
            <italic>Variation</italic>. Males and females generally have identical sculpture on the elytra. Two females studied, one from Ribeira da St. Luzia (Figure <xref ref-type="fig" rid="F26">26B</xref>, <named-content xmlns:xlink="http://www.w3.org/1999/xlink" content-type="dwc:institutional_code" xlink:type="simple">BMNH</named-content>) and one from “pouzo” (<abbrev xmlns:xlink="http://www.w3.org/1999/xlink" content-type="institution" xlink:title="Institut royal des Sciences naturelles de Belgique, Brussels, Belgium" id="ABBRID0E23FK" xlink:type="simple">ISNB</abbrev>) have distinct crescentic striolae, as have been observed in female <italic><tp:taxon-name><tp:taxon-name-part taxon-name-part-type="genus" reg="Meladema">M.</tp:taxon-name-part> <tp:taxon-name-part taxon-name-part-type="species" reg="imbricata">imbricata</tp:taxon-name-part></tp:taxon-name></italic> from La Palma (see above). Females sculptured in this manner appear to be relatively rare, the <!--PageBreak-->only other occurrences of this form we can find being mentioned by <xref ref-type="bibr" rid="B3">Aubé (1838)</xref>, who had seen a female with this sculpture (see also <xref ref-type="bibr" rid="B65">Sharp 1882</xref>) and <xref ref-type="bibr" rid="B26">Falkenström (1938)</xref>. Such females may be mistaken for <italic><tp:taxon-name><tp:taxon-name-part taxon-name-part-type="genus" reg="Meladema">M.</tp:taxon-name-part> <tp:taxon-name-part taxon-name-part-type="species" reg="imbricata">imbricata</tp:taxon-name-part></tp:taxon-name></italic>, as was the case with the <abbrev xmlns:xlink="http://www.w3.org/1999/xlink" content-type="institution" xlink:title="Institut royal des Sciences naturelles de Belgique, Brussels, Belgium" id="ABBRID0EE5FK" xlink:type="simple">ISNB</abbrev> animal listed above.</p><fig id="F23" position="float" orientation="portrait"><label>Figure 23.</label><caption><p>
                <italic><tp:taxon-name><tp:taxon-name-part taxon-name-part-type="genus" reg="Meladema">Meladema</tp:taxon-name-part></tp:taxon-name></italic> distribution, material examined. Symbols with black border show locations of genotyped specimens. Symbol colours as follows: <italic><tp:taxon-name><tp:taxon-name-part taxon-name-part-type="genus" reg="Meladema">M.</tp:taxon-name-part> <tp:taxon-name-part taxon-name-part-type="species" reg="coriacea">coriacea</tp:taxon-name-part></tp:taxon-name></italic> – red; <italic><tp:taxon-name><tp:taxon-name-part taxon-name-part-type="genus" reg="Meladema">M.</tp:taxon-name-part> <tp:taxon-name-part taxon-name-part-type="species" reg="lepidoptera">lepidoptera</tp:taxon-name-part></tp:taxon-name></italic> sp. n. – blue; <italic><tp:taxon-name><tp:taxon-name-part taxon-name-part-type="genus" reg="Meladema">M.</tp:taxon-name-part> <tp:taxon-name-part taxon-name-part-type="species" reg="imbricata">imbricata</tp:taxon-name-part></tp:taxon-name></italic> – green; <italic><tp:taxon-name><tp:taxon-name-part taxon-name-part-type="genus" reg="Meladema">M.</tp:taxon-name-part> <tp:taxon-name-part taxon-name-part-type="species" reg="lanio">lanio</tp:taxon-name-part></tp:taxon-name></italic> – yellow. Bicoloured symbols, hybrid or morphologically intermediate individuals.</p></caption><graphic xmlns:xlink="http://www.w3.org/1999/xlink" xlink:href="zookeys-702-045-g023.jpg" position="float" orientation="portrait" xlink:type="simple" id="oo_157719.jpg"/></fig><fig id="F24" position="float" orientation="portrait"><label>Figure 24.</label><caption><p>
                <italic><tp:taxon-name><tp:taxon-name-part taxon-name-part-type="genus" reg="Meladema">Meladema</tp:taxon-name-part></tp:taxon-name></italic> type labels and specimens <italic>in situ</italic>. <bold>A</bold> <italic><tp:taxon-name><tp:taxon-name-part taxon-name-part-type="genus" reg="Meladema">M.</tp:taxon-name-part> <tp:taxon-name-part taxon-name-part-type="species" reg="imbricata">imbricata</tp:taxon-name-part></tp:taxon-name></italic>, holotype, <named-content xmlns:xlink="http://www.w3.org/1999/xlink" content-type="dwc:institutional_code" xlink:type="simple">BMNH</named-content>, Wollaston Collection <bold>B</bold> <italic><tp:taxon-name><tp:taxon-name-part taxon-name-part-type="genus" reg="Meladema">M.</tp:taxon-name-part> <tp:taxon-name-part taxon-name-part-type="species" reg="lanio">lanio</tp:taxon-name-part></tp:taxon-name></italic> lectotpe, <named-content xmlns:xlink="http://www.w3.org/1999/xlink" content-type="dwc:institutional_code" xlink:type="simple">BMNH</named-content>, Banks Collection.</p></caption><graphic xmlns:xlink="http://www.w3.org/1999/xlink" xlink:href="zookeys-702-045-g024.jpg" position="float" orientation="portrait" xlink:type="simple" id="oo_157720.jpg"/></fig><fig id="F25" position="float" orientation="portrait"><label>Figure 25.</label><caption><p>
                <italic><tp:taxon-name><tp:taxon-name-part taxon-name-part-type="genus" reg="Meladema">Meladema</tp:taxon-name-part></tp:taxon-name></italic> species, Canary Islands, elytral shoulder sculpture SEMs <bold>A–E</bold> males <bold>F</bold> female (DNA voucher codes where applicable). <bold>A–B</bold> <italic><tp:taxon-name><tp:taxon-name-part taxon-name-part-type="genus" reg="Meladema">M.</tp:taxon-name-part> <tp:taxon-name-part taxon-name-part-type="species" reg="coriacea">coriacea</tp:taxon-name-part></tp:taxon-name></italic> x <italic><tp:taxon-name><tp:taxon-name-part taxon-name-part-type="species" reg="imbricata">imbricata</tp:taxon-name-part></tp:taxon-name></italic> hybrid, Tenerife, Bco. del Río 600 m (NHM-IRM16A) <bold>C</bold> <italic><tp:taxon-name><tp:taxon-name-part taxon-name-part-type="genus" reg="Meladema">M.</tp:taxon-name-part> <tp:taxon-name-part taxon-name-part-type="species" reg="coriacea">coriacea</tp:taxon-name-part></tp:taxon-name></italic>, Tenerife, Bco. de Masca (NHM-IRM19A) <bold>D</bold> <italic><tp:taxon-name><tp:taxon-name-part taxon-name-part-type="genus" reg="Meladema">M.</tp:taxon-name-part> <tp:taxon-name-part taxon-name-part-type="species" reg="imbricata">imbricata</tp:taxon-name-part></tp:taxon-name></italic>, La Gomera, El Cedro (NHM-IRM3A) <bold>E</bold> <italic><tp:taxon-name><tp:taxon-name-part taxon-name-part-type="genus" reg="Meladema">M.</tp:taxon-name-part> <tp:taxon-name-part taxon-name-part-type="species" reg="imbricata">imbricata</tp:taxon-name-part></tp:taxon-name></italic> x <italic><tp:taxon-name><tp:taxon-name-part taxon-name-part-type="species" reg="coriacea">coriacea</tp:taxon-name-part></tp:taxon-name></italic> hybrid, Tenerife, Bco. del Río 1,600 m (NHM-IRM5B) <bold>F</bold> <italic><tp:taxon-name><tp:taxon-name-part taxon-name-part-type="genus" reg="Meladema">M.</tp:taxon-name-part> <tp:taxon-name-part taxon-name-part-type="species" reg="imbricata">imbricata</tp:taxon-name-part></tp:taxon-name></italic>, La Palma, Bco. Hoyo Verde.</p></caption><graphic xmlns:xlink="http://www.w3.org/1999/xlink" xlink:href="zookeys-702-045-g025.jpg" position="float" orientation="portrait" xlink:type="simple" id="oo_157721.jpg"/></fig></tp:treatment-sec><tp:treatment-sec sec-type="Differential diagnosis" id="SECID0EQFGK"><title>Differential diagnosis.</title><p>Closest to <italic><tp:taxon-name><tp:taxon-name-part taxon-name-part-type="genus" reg="Meladema">M.</tp:taxon-name-part> <tp:taxon-name-part taxon-name-part-type="species" reg="imbricata">imbricata</tp:taxon-name-part></tp:taxon-name></italic>; for diagnostic characters see under that species.</p></tp:treatment-sec><tp:treatment-sec sec-type="distribution" id="SECID0EBGGK"><title>Distribution.</title><p>Restricted to the main island of Madeira (Figure <xref ref-type="fig" rid="F23">23</xref>), where it is relatively widely distributed in permanent streams, particularly in remnant laurel forests in the mountains. Can also be found in man-made levada systems. Much more abundant on Madeira than <italic><tp:taxon-name><tp:taxon-name-part taxon-name-part-type="genus" reg="Meladema">M.</tp:taxon-name-part> <tp:taxon-name-part taxon-name-part-type="species" reg="imbricata">imbricata</tp:taxon-name-part></tp:taxon-name></italic> on the Canaries, but still listed as Vulnerable (B1 + 2b) on the IUCN Red List (<xref ref-type="bibr" rid="B29">Foster 1996b</xref>), reflecting its very small global range.</p></tp:treatment-sec><tp:treatment-sec><!--Section generated to contain objects referenced in tp:taxon-treatment.--><fig id="F3" position="float" orientation="portrait"><label>Figure 3.</label><caption><p>Dorsal habitus of <italic><tp:taxon-name><tp:taxon-name-part taxon-name-part-type="genus" reg="Meladema">Meladema</tp:taxon-name-part></tp:taxon-name></italic> species males. <bold>A</bold> <italic><tp:taxon-name><tp:taxon-name-part taxon-name-part-type="genus" reg="Meladema">M.</tp:taxon-name-part> <tp:taxon-name-part taxon-name-part-type="species" reg="coriacea">coriacea</tp:taxon-name-part></tp:taxon-name></italic>, Spain, Cáceres, nr. Plasencia <bold>B</bold> <italic><tp:taxon-name><tp:taxon-name-part taxon-name-part-type="genus" reg="Meladema">M.</tp:taxon-name-part> <tp:taxon-name-part taxon-name-part-type="species" reg="lepidoptera">lepidoptera</tp:taxon-name-part></tp:taxon-name></italic> sp. n., Corsica, Francardo <bold>C</bold> <italic><tp:taxon-name><tp:taxon-name-part taxon-name-part-type="genus" reg="Meladema">M.</tp:taxon-name-part> <tp:taxon-name-part taxon-name-part-type="species" reg="imbricata">imbricata</tp:taxon-name-part></tp:taxon-name></italic>, La Gomera, El Cedro <bold>D</bold> <italic><tp:taxon-name><tp:taxon-name-part taxon-name-part-type="genus" reg="Meladema">M.</tp:taxon-name-part> <tp:taxon-name-part taxon-name-part-type="species" reg="lanio">lanio</tp:taxon-name-part></tp:taxon-name></italic>, Madeira, Rabacal. Scale bar = 5 mm.</p></caption><graphic xmlns:xlink="http://www.w3.org/1999/xlink" xlink:href="zookeys-702-045-g003.jpg" position="float" orientation="portrait" xlink:type="simple" id="oo_157699.jpg"/></fig><fig id="F4" position="float" orientation="portrait"><label>Figure 4.</label><caption><p>
                <italic><tp:taxon-name><tp:taxon-name-part taxon-name-part-type="genus" reg="Meladema">Meladema</tp:taxon-name-part></tp:taxon-name></italic> species males, colour pattern of isolated elytra (DNA voucher codes, where applicable). <bold>A</bold> <italic><tp:taxon-name><tp:taxon-name-part taxon-name-part-type="genus" reg="Meladema">M.</tp:taxon-name-part> <tp:taxon-name-part taxon-name-part-type="species" reg="coriacea">coriacea</tp:taxon-name-part></tp:taxon-name></italic>, Spain, Murcia, Fte. Caputa <bold>B</bold> <italic><tp:taxon-name><tp:taxon-name-part taxon-name-part-type="genus" reg="Meladema">M.</tp:taxon-name-part> <tp:taxon-name-part taxon-name-part-type="species" reg="lepidoptera">lepidoptera</tp:taxon-name-part></tp:taxon-name></italic> sp. n., Corsica, Cap Corse (NHM-IRM12F) <bold>C</bold> <italic><tp:taxon-name><tp:taxon-name-part taxon-name-part-type="genus" reg="Meladema">M.</tp:taxon-name-part> <tp:taxon-name-part taxon-name-part-type="species" reg="imbricata">imbricata</tp:taxon-name-part></tp:taxon-name></italic>, La Gomera, El Cedro (NHM-IRM3A) <bold>D</bold> <italic><tp:taxon-name><tp:taxon-name-part taxon-name-part-type="genus" reg="Meladema">M.</tp:taxon-name-part> <tp:taxon-name-part taxon-name-part-type="species" reg="lanio">lanio</tp:taxon-name-part></tp:taxon-name></italic>, Madeira, Ribeira dos Cedros (NHM-IRM8A). Scale bar = 5 mm.</p></caption><graphic xmlns:xlink="http://www.w3.org/1999/xlink" xlink:href="zookeys-702-045-g004.jpg" position="float" orientation="portrait" xlink:type="simple" id="oo_157700.jpg"/></fig><fig id="F5" position="float" orientation="portrait"><label>Figure 5.</label><caption><p>
                <italic><tp:taxon-name><tp:taxon-name-part taxon-name-part-type="genus" reg="Meladema">Meladema</tp:taxon-name-part></tp:taxon-name></italic> species males, elytral shoulder sculpture SEMs (DNA voucher codes, where applicable). <bold>A</bold> <italic>M. coricaea</italic>, Spain, Murcia, Fte. Caputa <bold>B</bold> <italic><tp:taxon-name><tp:taxon-name-part taxon-name-part-type="genus" reg="Meladema">M.</tp:taxon-name-part> <tp:taxon-name-part taxon-name-part-type="species" reg="lepidoptera">lepidoptera</tp:taxon-name-part></tp:taxon-name></italic> sp. n., Corsica, Cap Corse (NHM-IRM12F) <bold>C</bold> <italic><tp:taxon-name><tp:taxon-name-part taxon-name-part-type="genus" reg="Meladema">M.</tp:taxon-name-part> <tp:taxon-name-part taxon-name-part-type="species" reg="imbricata">imbricata</tp:taxon-name-part></tp:taxon-name></italic>, La Gomera, El Cedro (NHM-IRM3A) <bold>D</bold> <italic><tp:taxon-name><tp:taxon-name-part taxon-name-part-type="genus" reg="Meladema">M.</tp:taxon-name-part> <tp:taxon-name-part taxon-name-part-type="species" reg="lanio">lanio</tp:taxon-name-part></tp:taxon-name></italic>, Madeira, Ribeira dos Cedros (NHM-IRM8A).</p></caption><graphic xmlns:xlink="http://www.w3.org/1999/xlink" xlink:href="zookeys-702-045-g005.jpg" position="float" orientation="portrait" xlink:type="simple" id="oo_157701.jpg"/></fig><fig id="F11" position="float" orientation="portrait"><label>Figure 11.</label><caption><p>
                <italic><tp:taxon-name><tp:taxon-name-part taxon-name-part-type="genus" reg="Meladema">Meladema</tp:taxon-name-part></tp:taxon-name></italic> species males, abdominal ventrite 6 (DNA voucher codes where applicable). <bold>A</bold> <italic>M. coricaea</italic>, Spain, Murcia, Fte. Caputa <bold>B</bold> <italic><tp:taxon-name><tp:taxon-name-part taxon-name-part-type="genus" reg="Meladema">M.</tp:taxon-name-part> <tp:taxon-name-part taxon-name-part-type="species" reg="lepidoptera">lepidoptera</tp:taxon-name-part></tp:taxon-name></italic> sp. n., Corsica, Cap Corse (NHM-IRM12F) <bold>C</bold> <italic><tp:taxon-name><tp:taxon-name-part taxon-name-part-type="genus" reg="Meladema">M.</tp:taxon-name-part> <tp:taxon-name-part taxon-name-part-type="species" reg="imbricata">imbricata</tp:taxon-name-part></tp:taxon-name></italic>, La Gomera, El Cedro (NHM-IRM3A) <bold>D</bold> <italic><tp:taxon-name><tp:taxon-name-part taxon-name-part-type="genus" reg="Meladema">M.</tp:taxon-name-part> <tp:taxon-name-part taxon-name-part-type="species" reg="lanio">lanio</tp:taxon-name-part></tp:taxon-name></italic>, Madeira, Ribeira dos Cedros (NHM-IRM8A). Scale bar = 1 mm.</p></caption><graphic xmlns:xlink="http://www.w3.org/1999/xlink" xlink:href="zookeys-702-045-g011.jpg" position="float" orientation="portrait" xlink:type="simple" id="oo_157707.jpg"/></fig><fig id="F12" position="float" orientation="portrait"><label>Figure 12.</label><caption><p>
                <italic><tp:taxon-name><tp:taxon-name-part taxon-name-part-type="genus" reg="Meladema">Meladema</tp:taxon-name-part></tp:taxon-name></italic> species males, fore (<bold>A–D</bold>) and mesotarsi (<bold>E–H</bold>), ventral view (DNA voucher codes where applicable). <bold>A, E</bold> <italic><tp:taxon-name><tp:taxon-name-part taxon-name-part-type="genus" reg="Meladema">M.</tp:taxon-name-part> <tp:taxon-name-part taxon-name-part-type="species" reg="coriacea">coriacea</tp:taxon-name-part></tp:taxon-name></italic> Spain, Cáceres, nr. Plasencia <bold>B, F</bold> <italic><tp:taxon-name><tp:taxon-name-part taxon-name-part-type="genus" reg="Meladema">M.</tp:taxon-name-part> <tp:taxon-name-part taxon-name-part-type="species" reg="lepidoptera">lepidoptera</tp:taxon-name-part></tp:taxon-name></italic> sp. n. holotype, Corsica, Cap Corse (NHM-IRM12E) <bold>C, G</bold> <italic><tp:taxon-name><tp:taxon-name-part taxon-name-part-type="genus" reg="Meladema">M.</tp:taxon-name-part> <tp:taxon-name-part taxon-name-part-type="species" reg="imbricata">imbricata</tp:taxon-name-part></tp:taxon-name></italic>, La Gomera, El Cedro (NMH-IRM3A) <bold>D, H</bold> <italic><tp:taxon-name><tp:taxon-name-part taxon-name-part-type="genus" reg="Meladema">M.</tp:taxon-name-part> <tp:taxon-name-part taxon-name-part-type="species" reg="lanio">lanio</tp:taxon-name-part></tp:taxon-name></italic>, Madeira, Rabacal. Scale bar = 1 mm.</p></caption><graphic xmlns:xlink="http://www.w3.org/1999/xlink" xlink:href="zookeys-702-045-g012.jpg" position="float" orientation="portrait" xlink:type="simple" id="oo_157708.jpg"/></fig><fig id="F13" position="float" orientation="portrait"><label>Figure 13.</label><caption><p>
                <italic><tp:taxon-name><tp:taxon-name-part taxon-name-part-type="genus" reg="Meladema">Meladema</tp:taxon-name-part></tp:taxon-name></italic> species males, fore tarsal claws, lateral view (DNA voucher codes where applicable). <bold>A</bold> <italic><tp:taxon-name><tp:taxon-name-part taxon-name-part-type="genus" reg="Meladema">M.</tp:taxon-name-part> <tp:taxon-name-part taxon-name-part-type="species" reg="coriacea">coriacea</tp:taxon-name-part></tp:taxon-name></italic> Spain, Cáceres, nr. Plasencia <bold>B</bold> <italic><tp:taxon-name><tp:taxon-name-part taxon-name-part-type="genus" reg="Meladema">M.</tp:taxon-name-part> <tp:taxon-name-part taxon-name-part-type="species" reg="lepidoptera">lepidoptera</tp:taxon-name-part></tp:taxon-name></italic> sp. n. holotype, Corsica, Cap Corse (NHM-IRM12E) <bold>C</bold> <italic><tp:taxon-name><tp:taxon-name-part taxon-name-part-type="genus" reg="Meladema">M.</tp:taxon-name-part> <tp:taxon-name-part taxon-name-part-type="species" reg="imbricata">imbricata</tp:taxon-name-part></tp:taxon-name></italic>, La Gomera, El Cedro (NMH-IRM3A) <bold>D</bold> <italic><tp:taxon-name><tp:taxon-name-part taxon-name-part-type="genus" reg="Meladema">M.</tp:taxon-name-part> <tp:taxon-name-part taxon-name-part-type="species" reg="lanio">lanio</tp:taxon-name-part></tp:taxon-name></italic>, Madeira, Rabacal. Scale bar = 1 mm.</p></caption><graphic xmlns:xlink="http://www.w3.org/1999/xlink" xlink:href="zookeys-702-045-g013.jpg" position="float" orientation="portrait" xlink:type="simple" id="oo_157709.jpg"/></fig><fig id="F14" position="float" orientation="portrait"><label>Figure 14.</label><caption><p>
                <italic><tp:taxon-name><tp:taxon-name-part taxon-name-part-type="genus" reg="Meladema">Meladema</tp:taxon-name-part></tp:taxon-name></italic> species male genitalia. Median lobe, lateral and ventral view; paramere (DNA voucher codes where applicable). <bold>A</bold> <italic><tp:taxon-name><tp:taxon-name-part taxon-name-part-type="genus" reg="Meladema">M.</tp:taxon-name-part> <tp:taxon-name-part taxon-name-part-type="species" reg="coriacea">coriacea</tp:taxon-name-part></tp:taxon-name></italic> Spain, Cáceres, nr. Plasencia <bold>B</bold> <italic><tp:taxon-name><tp:taxon-name-part taxon-name-part-type="genus" reg="Meladema">M.</tp:taxon-name-part> <tp:taxon-name-part taxon-name-part-type="species" reg="lepidoptera">lepidoptera</tp:taxon-name-part></tp:taxon-name></italic> sp. n. holotype, Corsica, Cap Corse (NHM-IRM12E) <bold>C</bold> <italic><tp:taxon-name><tp:taxon-name-part taxon-name-part-type="genus" reg="Meladema">M.</tp:taxon-name-part> <tp:taxon-name-part taxon-name-part-type="species" reg="imbricata">imbricata</tp:taxon-name-part></tp:taxon-name></italic>, La Gomera, El Cedro (NMH-IRM3A) <bold>D</bold> <italic><tp:taxon-name><tp:taxon-name-part taxon-name-part-type="genus" reg="Meladema">M.</tp:taxon-name-part> <tp:taxon-name-part taxon-name-part-type="species" reg="lanio">lanio</tp:taxon-name-part></tp:taxon-name></italic>, Madeira, Rabacal. Silhouette indicates orientation of median lobe for imaging in ventral view. Scale bar = 1 mm.</p></caption><graphic xmlns:xlink="http://www.w3.org/1999/xlink" xlink:href="zookeys-702-045-g014.jpg" position="float" orientation="portrait" xlink:type="simple" id="oo_157710.jpg"/></fig><fig id="F15" position="float" orientation="portrait"><label>Figure 15.</label><caption><p>
                <italic><tp:taxon-name><tp:taxon-name-part taxon-name-part-type="genus" reg="Meladema">Meladema</tp:taxon-name-part></tp:taxon-name></italic> species females, abdominal ventrite 6 (DNA voucher codes where applicable). <bold>A</bold> <italic>M. coricaea</italic>, Spain, Murcia, Fte. Caputa <bold>B</bold> <italic><tp:taxon-name><tp:taxon-name-part taxon-name-part-type="genus" reg="Meladema">M.</tp:taxon-name-part> <tp:taxon-name-part taxon-name-part-type="species" reg="lepidoptera">lepidoptera</tp:taxon-name-part></tp:taxon-name></italic> sp. n., Corsica, Cap Corse (NHM-IRM12C) <bold>C</bold> <italic><tp:taxon-name><tp:taxon-name-part taxon-name-part-type="genus" reg="Meladema">M.</tp:taxon-name-part> <tp:taxon-name-part taxon-name-part-type="species" reg="imbricata">imbricata</tp:taxon-name-part></tp:taxon-name></italic>, La Palma, Bco. Hoyo Verde <bold>D</bold> <italic><tp:taxon-name><tp:taxon-name-part taxon-name-part-type="genus" reg="Meladema">M.</tp:taxon-name-part> <tp:taxon-name-part taxon-name-part-type="species" reg="lanio">lanio</tp:taxon-name-part></tp:taxon-name></italic>, Madeira, Ribeira dos Cedros (NHM-IRM9A). Scale bar = 1 mm.</p></caption><graphic xmlns:xlink="http://www.w3.org/1999/xlink" xlink:href="zookeys-702-045-g015.jpg" position="float" orientation="portrait" xlink:type="simple" id="oo_157711.jpg"/></fig><fig id="F26" position="float" orientation="portrait"><label>Figure 26.</label><caption><p>
              <italic><tp:taxon-name><tp:taxon-name-part taxon-name-part-type="genus" reg="Meladema">Meladema</tp:taxon-name-part> <tp:taxon-name-part taxon-name-part-type="species" reg="lanio">lanio</tp:taxon-name-part></tp:taxon-name></italic>, Madeira, Ribeira da St. Luzia, female elytral sculpture; shoulder and middle left and right, respectively. <bold>A</bold> specimen without and <bold>B</bold> specimen with crescentic striolae. Scale bar = 0.5 mm.</p></caption><graphic xmlns:xlink="http://www.w3.org/1999/xlink" xlink:href="zookeys-702-045-g026.jpg" position="float" orientation="portrait" xlink:type="simple" id="oo_157722.jpg"/></fig></tp:treatment-sec><ref-list><ref id="B19"><mixed-citation xmlns:xlink="http://www.w3.org/1999/xlink" xlink:type="simple">
          <person-group><name name-style="western"><surname>Dejean</surname><given-names>PFMA</given-names></name></person-group> (<year>1833</year>) <source>Catalogue des coléoptères de la collection de M. le comte Dejean. Livraisons 1 &amp; 2.</source> <publisher-name>Méquignon-Marvis Père et Fils</publisher-name>, <publisher-loc>Paris</publisher-loc>, <size units="page">176 pp</size>.</mixed-citation></ref><ref id="B74"><mixed-citation xmlns:xlink="http://www.w3.org/1999/xlink" xlink:type="simple">
          <person-group><name name-style="western"><surname>Wollaston</surname><given-names>TV</given-names></name></person-group> (<year>1871</year>) <article-title>On additions to the Atlantic <tp:taxon-name><tp:taxon-name-part taxon-name-part-type="order">Coleoptera</tp:taxon-name-part></tp:taxon-name>.</article-title> <source>Transactions of the Entomological Society of London</source> <volume>1871</volume>: <fpage>203</fpage>–<lpage>314</lpage>.</mixed-citation></ref><ref id="B3"><mixed-citation xmlns:xlink="http://www.w3.org/1999/xlink" xlink:type="simple">
          <person-group><name name-style="western"><surname>Aubé</surname><given-names>C</given-names></name></person-group> (<year>1838</year>) <source>Species général des hydrocanthares et gyriniens; pour faire suite au species général des coléoptères de la collection de M. le comte Dejean.</source> <publisher-name>Méquignon Père et Fils</publisher-name>, <publisher-loc>Paris</publisher-loc>, <size units="page">804 pp</size>.</mixed-citation></ref><ref id="B72"><mixed-citation xmlns:xlink="http://www.w3.org/1999/xlink" xlink:type="simple">
          <person-group><name name-style="western"><surname>Wollaston</surname><given-names>TV</given-names></name></person-group> (<year>1854</year>) <source><tp:taxon-name><tp:taxon-name-part taxon-name-part-type="class">Insecta</tp:taxon-name-part></tp:taxon-name> maderensia; being an account of the insects of the islands of the Madeiran group.</source> <publisher-name>Taylor &amp; Francis</publisher-name>, <publisher-loc>London</publisher-loc>, <size units="page">634 pp</size>. [13 pls.]</mixed-citation></ref><ref id="B73"><mixed-citation xmlns:xlink="http://www.w3.org/1999/xlink" xlink:type="simple">
          <person-group><name name-style="western"><surname>Wollaston</surname><given-names>TV</given-names></name></person-group> (<year>1865</year>) <source><tp:taxon-name><tp:taxon-name-part taxon-name-part-type="order">Coleoptera</tp:taxon-name-part></tp:taxon-name> Atlantidum, being an enumeration of the coleopterous insects of the Madeiras, Salvages, and Canaries.</source> <publisher-name>Taylor &amp; Francis</publisher-name>, <publisher-loc>London</publisher-loc>, <size units="page">526 pp</size>. [Appendix 140 pp.]</mixed-citation></ref><ref id="B65"><mixed-citation xmlns:xlink="http://www.w3.org/1999/xlink" xlink:type="simple">
          <person-group><name name-style="western"><surname>Sharp</surname><given-names>D</given-names></name></person-group> (<year>1882</year>) <article-title>On aquatic carnivorous <tp:taxon-name><tp:taxon-name-part taxon-name-part-type="order">Coleoptera</tp:taxon-name-part></tp:taxon-name> or <tp:taxon-name><tp:taxon-name-part taxon-name-part-type="family">Dytiscidae</tp:taxon-name-part></tp:taxon-name>.</article-title> <source>Scientific Transactions of the Royal Dublin Society</source> <volume>2</volume>: <fpage>179</fpage>–<lpage>1003</lpage> [pls. 7–18]</mixed-citation></ref><ref id="B61"><mixed-citation xmlns:xlink="http://www.w3.org/1999/xlink" xlink:type="simple">
          <person-group><name name-style="western"><surname>Régimbart</surname><given-names>M</given-names></name></person-group> (<year>1895</year>) <article-title>Révision des <tp:taxon-name><tp:taxon-name-part taxon-name-part-type="family">Dytiscidae</tp:taxon-name-part></tp:taxon-name> et <tp:taxon-name><tp:taxon-name-part taxon-name-part-type="family">Gyrinidae</tp:taxon-name-part></tp:taxon-name> d’Afrique, Madagascar et îles voisines.</article-title> <source>Mémoires de la Société Entomologique de Belgique</source> <volume>4</volume>: <fpage>1</fpage>–<lpage>244</lpage>.</mixed-citation></ref><ref id="B35"><mixed-citation xmlns:xlink="http://www.w3.org/1999/xlink" xlink:type="simple">
          <person-group><name name-style="western"><surname>Guignot</surname><given-names>F</given-names></name></person-group> (<year>1961</year>) Revision des hydrocanthares d’Afrique (<tp:taxon-name><tp:taxon-name-part taxon-name-part-type="order">Coleoptera</tp:taxon-name-part></tp:taxon-name> <tp:taxon-name><tp:taxon-name-part taxon-name-part-type="superfamily">Dytiscoidea</tp:taxon-name-part></tp:taxon-name>). 3. Annales du Musée Royal du Congo Belge Série 8vo (Sciences Zoologiques) 90: 659–995.</mixed-citation></ref><ref id="B6"><mixed-citation xmlns:xlink="http://www.w3.org/1999/xlink" xlink:type="simple">
          <person-group><name name-style="western"><surname>Balke</surname><given-names>M</given-names></name><name name-style="western"><surname>Hendrich</surname><given-names>L</given-names></name></person-group> (<year>1989</year>) <article-title>Verbreitung. Lebensweise, Taxonomie und Historie der Dytisciden der Ilha da Madeira (<tp:taxon-name><tp:taxon-name-part taxon-name-part-type="order">Coleoptera</tp:taxon-name-part></tp:taxon-name>, <tp:taxon-name><tp:taxon-name-part taxon-name-part-type="family">Dytiscidae</tp:taxon-name-part></tp:taxon-name>).</article-title> <source>Boletim do Museo Municipal do Funchal</source> <volume>41</volume>: <fpage>55</fpage>–<lpage>83</lpage>.</mixed-citation></ref><ref id="B26"><mixed-citation xmlns:xlink="http://www.w3.org/1999/xlink" xlink:type="simple">
          <person-group><name name-style="western"><surname>Falkenström</surname><given-names>GA</given-names></name></person-group> (<year>1938</year>) <article-title>Die Arthropodenfauna von Madeira nach den Ergebnissen der Reise von Prof. Dr. O. Lundblad Juli August 1935. IX. <tp:taxon-name><tp:taxon-name-part taxon-name-part-type="order">Coleoptera</tp:taxon-name-part></tp:taxon-name>: <tp:taxon-name><tp:taxon-name-part taxon-name-part-type="family">Dytiscidae</tp:taxon-name-part></tp:taxon-name>. Arkiv för Zoologi 30ª Nr.</article-title> <volume>19</volume>: <fpage>1</fpage>–<lpage>19</lpage> [+ 4 pls.]</mixed-citation></ref><ref id="B29"><mixed-citation xmlns:xlink="http://www.w3.org/1999/xlink" xlink:type="simple">
          <person-group><name name-style="western"><surname>Foster</surname><given-names>G</given-names></name></person-group> (<year>1996b</year>) <italic><tp:taxon-name><tp:taxon-name-part taxon-name-part-type="genus">Meladema</tp:taxon-name-part> <tp:taxon-name-part taxon-name-part-type="species">lanio</tp:taxon-name-part></tp:taxon-name></italic>. The IUCN Red List of Threatened Species 1996: e.T13015A3406416. <ext-link xlink:type="simple" ext-link-type="doi" xlink:href="10.2305/IUCN.UK.1996.RLTS.T13015A3406416.en">http://dx.doi.org/10.2305/IUCN.UK.1996.RLTS.T13015A3406416.en</ext-link></mixed-citation></ref></ref-list></tp:taxon-treatment>
